# Supplementary material for: 4-(3,4-Diacetyl-5-methyl-1H-pyrazol-1-yl)benzene­sulfonamide
Source: Acta Crystallogr Sect E Struct Rep Online. 2011 Feb 23;67(Pt 3):o693. doi: 10.1107/S1600536811005733 (PMC3052070; doi:10.1107/S1600536811005733)
Supplement: Supplementary file 1 [file e-67-0o693-sup1.cif]

##############################################################################
###                                                                        ###
###        Electronic paper (Acta Crystallographica Section E)             ###
###                                                                        ###
##############################################################################
#                                                                            #
# This CIF contains the data in a paper accepted for publication in Acta     #
# Crystallographica Section E. It conforms to the requirements of Notes      #
# for Authors for Section E, and has been peer reviewed under the auspices   #
# of the IUCr Commission on Journals.                                        #
#                                                                            #
# Full details of the Crystallographic Information File format               #
# are given in the paper "The Crystallographic Information File (CIF):       #
# a New Standard Archive File for Crystallography" by S. R. Hall, F. H.      #
# Allen and I. D. Brown [Acta Cryst. (1991), A47, 655-685].                  #
#                                                                            #
# The current version of the core CIF dictionary is obtainable from          #
# ftp://ftp.iucr.org/pub/cif_core.dic. The current version number is 2.4.    #
#                                                                            #
# Software is freely available for graphical display of the structure(s) in  #
# this CIF.  For information consult the CIF home page http://www.iucr.org/  #
# cif/home.html                                                              #
#                                                                            #
# This file may be used for bona fide research purposes within the           #
# scientific community so long as proper attribution is given to the journal # 
# article from which it was obtained.                                        #
#                                                                            #
##############################################################################
                                             
data_global
_audit_creation_method     SHELXL-97
_journal_date_recd_electronic     2011-02-14
_journal_date_accepted     2011-02-16
_journal_name_full     'Acta Crystallographica, Section E'
_journal_year     2011
_journal_volume     67
_journal_issue      3
_journal_page_first     o693
_journal_page_last     o693
_journal_paper_category     QO
_journal_coeditor_code     XU5161
_publ_contact_author
;
     Dr. Seik Weng Ng
     Department of Chemistry
     University of Malaya
     50603 Kuala Lumpur
     Malaysia
;
_publ_contact_author_email     seikweng@um.edu.my
_publ_contact_author_fax     '03 7967 4193'
_publ_contact_author_phone     '03 7967 6778'
_publ_section_title
;
4-(3,4-Diacetyl-5-methyl-1<i>H</i>-pyrazol-1-yl)benzenesulfonamide
;
loop_
    _publ_author_name
    _publ_author_address
    'Abdel-Aziz, Hatem A.'
;
     Department of Pharmaceutical Chemistry
     College of Pharmacy
     King Saud University
     Riyadh 11451
     Saudi Arabia
;
    'Bari, Ahmed'
;
     Department of Pharmaceutical Chemistry
     College of Pharmacy
     King Saud University
     Riyadh 11451
     Saudi Arabia
;
    'Ng, Seik Weng'
;
     Department of Chemistry
     University of Malaya
     50603 Kuala Lumpur
     Malaysia
;
data_I
_audit_creation_method     SHELXL-97
_chemical_name_systematic
;
4-(3,4-Diacetyl-5-methyl-1<i>H</i>-pyrazol-1-yl)benzenesulfonamide
;
_chemical_name_common     ?
_chemical_formula_moiety     'C14 H15 N3 O4 S'
_chemical_formula_sum     'C14 H15 N3 O4 S'
_chemical_formula_iupac     'C14 H15 N3 O4 S'
_chemical_formula_weight     321.35
_chemical_melting_point     ?
_symmetry_cell_setting     orthorhombic
_symmetry_space_group_name_H-M     'P n a 21'
_symmetry_space_group_name_Hall     'P 2c -2n'
loop_
    _symmetry_equiv_pos_as_xyz
    'x, y, z'
    '-x, -y, z+1/2'
    'x+1/2, -y+1/2, z'
    '-x+1/2, y+1/2, z+1/2'
_cell_length_a     8.3716(3)
_cell_length_b     21.7722(8)
_cell_length_c     7.8915(3)
_cell_angle_alpha     90.00
_cell_angle_beta     90.00
_cell_angle_gamma     90.00
_cell_volume     1438.37(9)
_cell_formula_units_Z     4
_cell_measurement_reflns_used     3291
_cell_measurement_theta_min     2.4
_cell_measurement_theta_max     29.2
_cell_measurement_temperature     100(2)
_exptl_crystal_description     Prism
_exptl_crystal_colour     Colorless
_exptl_crystal_size_max     0.20
_exptl_crystal_size_mid     0.15
_exptl_crystal_size_min     0.05
_exptl_crystal_density_diffrn     1.484
_exptl_crystal_density_meas     ?
_exptl_crystal_density_method     'not measured'
_exptl_crystal_F_000     672
_exptl_absorpt_coefficient_mu     0.248
_exptl_absorpt_correction_type     multi-scan
_exptl_absorpt_process_details     '(CrysAlis PRO; Agilent, 2010)'
_exptl_absorpt_correction_T_min     0.9521
_exptl_absorpt_correction_T_max     0.9877
_diffrn_ambient_temperature     100(2)
_diffrn_radiation_type     MoK\a
_diffrn_radiation_wavelength     0.71073
_diffrn_radiation_source     'SuperNova (Mo) X-ray Source'
_diffrn_radiation_monochromator     Mirror
_diffrn_measurement_device_type
                  'Agilent SuperNova Dual diffractometer with an Atlas detector'
_diffrn_measurement_method     \w
_diffrn_detector_area_resol_mean     10.4041
_diffrn_reflns_number     10477
_diffrn_reflns_av_R_equivalents     0.0562
_diffrn_reflns_av_sigmaI/netI     0.0616
_diffrn_reflns_theta_min     2.61
_diffrn_reflns_theta_max     27.50
_diffrn_reflns_theta_full     27.50
_diffrn_measured_fraction_theta_max     0.991
_diffrn_measured_fraction_theta_full     0.991
_diffrn_reflns_limit_h_min     -10
_diffrn_reflns_limit_h_max     10
_diffrn_reflns_limit_k_min     -28
_diffrn_reflns_limit_k_max     27
_diffrn_reflns_limit_l_min     -10
_diffrn_reflns_limit_l_max     9
_diffrn_standards_number     0
_diffrn_standards_interval_count     0
_diffrn_standards_interval_time     0
_diffrn_standards_decay_%     0
_reflns_number_total     3087
_reflns_number_gt     2634
_reflns_threshold_expression     I>2\s(I)
_refine_ls_structure_factor_coef     Fsqd
_refine_ls_matrix_type     full
_refine_ls_R_factor_all     0.0562
_refine_ls_R_factor_gt     0.0418
_refine_ls_wR_factor_gt     0.0858
_refine_ls_wR_factor_ref     0.0953
_refine_ls_goodness_of_fit_ref     1.047
_refine_ls_restrained_S_all     1.047
_refine_ls_number_reflns     3087
_refine_ls_number_parameters     210
_refine_ls_number_restraints     3
_refine_ls_hydrogen_treatment     mixed
_refine_ls_weighting_scheme     calc
_refine_ls_weighting_details
                 'calc w=1/[\s^2^(Fo^2^)+(0.0422P)^2^] where P=(Fo^2^+2Fc^2^)/3'
_atom_sites_solution_hydrogens     geom
_atom_sites_solution_primary     direct
_atom_sites_solution_secondary     difmap
_refine_ls_shift/su_max     0.001
_refine_ls_shift/su_mean     0.001
_refine_diff_density_max     0.312
_refine_diff_density_min     -0.391
_refine_ls_extinction_method     none
_refine_ls_extinction_coef     ?
_refine_ls_abs_structure_details     'Flack (1983), 1337 Friedel pairs'
_refine_ls_abs_structure_Flack     0.08(8)
loop_
    _atom_type_symbol
    _atom_type_description
    _atom_type_scat_dispersion_real
    _atom_type_scat_dispersion_imag
    _atom_type_scat_source
    'C' 'C' 0.0033 0.0016
                         'International Tables Vol C Tables 4.2.6.8 and 6.1.1.4'
    'H' 'H' 0.0000 0.0000
                         'International Tables Vol C Tables 4.2.6.8 and 6.1.1.4'
    'N' 'N' 0.0061 0.0033
                         'International Tables Vol C Tables 4.2.6.8 and 6.1.1.4'
    'O' 'O' 0.0106 0.0060
                         'International Tables Vol C Tables 4.2.6.8 and 6.1.1.4'
    'S' 'S' 0.1246 0.1234
                         'International Tables Vol C Tables 4.2.6.8 and 6.1.1.4'
_computing_data_collection     'CrysAlis PRO (Agilent, 2010)'
_computing_cell_refinement     'CrysAlis PRO (Agilent, 2010)'
_computing_data_reduction     'CrysAlis PRO (Agilent, 2010)'
_computing_structure_solution     'SHELXS97 (Sheldrick, 2008)'
_computing_structure_refinement     'SHELXL97 (Sheldrick, 2008)'
_computing_molecular_graphics     'X-SEED (Barbour, 2001)'
_computing_publication_material     'publCIF (Westrip, 2010)'
loop_
    _atom_site_type_symbol
    _atom_site_label
    _atom_site_fract_x
    _atom_site_fract_y
    _atom_site_fract_z
    _atom_site_U_iso_or_equiv
    _atom_site_adp_type
    _atom_site_calc_flag
    _atom_site_refinement_flags
    _atom_site_occupancy
    _atom_site_disorder_assembly
    _atom_site_disorder_group
    S S1 0.69022(7) 0.29885(3) 0.49994(9) 0.01726(16) Uani d . 1 . .
    O O1 1.5767(2) 0.55022(9) 0.1918(3) 0.0278(5) Uani d . 1 . .
    O O2 1.3205(2) 0.68881(8) 0.5594(3) 0.0229(5) Uani d . 1 . .
    O O3 0.7216(2) 0.27511(9) 0.6664(3) 0.0234(5) Uani d . 1 . .
    O O4 0.5323(2) 0.31899(7) 0.4576(3) 0.0226(5) Uani d . 1 . .
    N N1 1.0863(2) 0.56565(9) 0.4491(3) 0.0164(5) Uani d . 1 . .
    N N2 1.1261(2) 0.50985(9) 0.3847(3) 0.0160(5) Uani d . 1 . .
    N N3 0.7369(3) 0.24582(10) 0.3684(3) 0.0182(5) Uani d D 1 . .
    H H31 0.726(3) 0.2569(13) 0.2624(17) 0.017(8) Uiso d D 1 . .
    H H32 0.8310(18) 0.2289(11) 0.385(4) 0.021(8) Uiso d D 1 . .
    C C1 1.5821(3) 0.64151(12) 0.3508(4) 0.0235(7) Uani d . 1 . .
    H H1A 1.6916 0.6438 0.3072 0.035 Uiso calc R 1 . .
    H H1B 1.5845 0.6411 0.4750 0.035 Uiso calc R 1 . .
    H H1C 1.5215 0.6773 0.3115 0.035 Uiso calc R 1 . .
    C C2 1.5041(3) 0.58395(12) 0.2877(4) 0.0196(6) Uani d . 1 . .
    C C3 1.3404(3) 0.56637(11) 0.3441(3) 0.0149(6) Uani d . 1 . .
    C C4 1.2165(3) 0.60007(11) 0.4274(3) 0.0157(6) Uani d . 1 . .
    C C5 1.2032(3) 0.66253(11) 0.5028(4) 0.0179(5) Uani d . 1 . .
    C C6 1.0404(3) 0.68993(11) 0.5136(5) 0.0252(6) Uani d . 1 . .
    H H6A 1.0466 0.7299 0.5704 0.038 Uiso calc R 1 . .
    H H6B 0.9704 0.6625 0.5783 0.038 Uiso calc R 1 . .
    H H6C 0.9972 0.6954 0.3992 0.038 Uiso calc R 1 . .
    C C7 1.2751(3) 0.50868(12) 0.3166(3) 0.0170(6) Uani d . 1 . .
    C C8 1.3336(3) 0.45309(12) 0.2257(4) 0.0236(7) Uani d . 1 . .
    H H8A 1.2448 0.4339 0.1646 0.035 Uiso calc R 1 . .
    H H8B 1.3777 0.4238 0.3077 0.035 Uiso calc R 1 . .
    H H8C 1.4170 0.4650 0.1449 0.035 Uiso calc R 1 . .
    C C9 1.0197(3) 0.45957(11) 0.4118(4) 0.0160(6) Uani d . 1 . .
    C C10 0.8629(3) 0.46375(12) 0.3568(3) 0.0176(6) Uani d . 1 . .
    H H10 0.8261 0.4996 0.3002 0.021 Uiso calc R 1 . .
    C C11 0.7607(3) 0.41477(12) 0.3856(4) 0.0196(6) Uani d . 1 . .
    H H11 0.6525 0.4168 0.3498 0.024 Uiso calc R 1 . .
    C C12 0.8176(3) 0.36269(11) 0.4670(3) 0.0172(6) Uani d . 1 . .
    C C13 0.9744(3) 0.35924(11) 0.5236(4) 0.0178(6) Uani d . 1 . .
    H H13 1.0112 0.3236 0.5810 0.021 Uiso calc R 1 . .
    C C14 1.0763(3) 0.40801(11) 0.4958(4) 0.0190(6) Uani d . 1 . .
    H H14 1.1839 0.4063 0.5338 0.023 Uiso calc R 1 . .
loop_
    _atom_site_aniso_label
    _atom_site_aniso_U_11
    _atom_site_aniso_U_22
    _atom_site_aniso_U_33
    _atom_site_aniso_U_12
    _atom_site_aniso_U_13
    _atom_site_aniso_U_23
    S1 0.0148(3) 0.0163(3) 0.0207(4) -0.0022(2) 0.0012(3) 0.0006(3)
    O1 0.0200(10) 0.0241(10) 0.0392(13) 0.0012(8) 0.0106(10) -0.0016(10)
    O2 0.0238(11) 0.0223(10) 0.0226(12) -0.0058(8) 0.0029(8) -0.0047(9)
    O3 0.0263(10) 0.0229(10) 0.0211(12) -0.0025(9) 0.0023(9) 0.0001(9)
    O4 0.0157(9) 0.0188(9) 0.0334(14) -0.0020(7) 0.0016(8) 0.0017(9)
    N1 0.0164(11) 0.0135(10) 0.0192(13) 0.0009(8) 0.0006(9) -0.0009(9)
    N2 0.0147(11) 0.0159(10) 0.0175(12) 0.0008(9) -0.0015(9) -0.0025(10)
    N3 0.0192(12) 0.0160(11) 0.0192(14) -0.0004(9) -0.0017(10) 0.0022(11)
    C1 0.0171(13) 0.0244(14) 0.0289(18) -0.0047(11) 0.0023(12) -0.0023(14)
    C2 0.0170(13) 0.0203(14) 0.0215(16) 0.0011(11) -0.0017(12) 0.0043(14)
    C3 0.0143(12) 0.0174(13) 0.0132(15) -0.0004(10) -0.0010(10) 0.0031(11)
    C4 0.0165(12) 0.0173(12) 0.0134(14) -0.0015(10) -0.0011(11) 0.0011(12)
    C5 0.0242(13) 0.0162(12) 0.0134(13) -0.0016(10) 0.0032(13) 0.0016(14)
    C6 0.0255(14) 0.0191(13) 0.0312(18) 0.0020(11) 0.0024(15) -0.0052(14)
    C7 0.0155(13) 0.0180(13) 0.0176(15) -0.0002(10) -0.0017(11) 0.0026(12)
    C8 0.0190(13) 0.0197(14) 0.0321(19) -0.0007(11) 0.0051(12) -0.0050(13)
    C9 0.0163(12) 0.0147(12) 0.0170(15) -0.0027(10) 0.0032(11) -0.0048(11)
    C10 0.0173(13) 0.0151(12) 0.0204(16) 0.0021(10) 0.0002(11) -0.0003(12)
    C11 0.0118(12) 0.0241(13) 0.0229(16) 0.0013(11) -0.0031(11) -0.0012(14)
    C12 0.0165(12) 0.0158(12) 0.0193(17) 0.0001(10) 0.0031(11) -0.0017(12)
    C13 0.0179(12) 0.0150(12) 0.0207(16) 0.0032(10) -0.0021(11) 0.0007(12)
    C14 0.0157(12) 0.0189(12) 0.0224(15) 0.0016(10) -0.0001(13) -0.0040(13)
loop_
    _geom_bond_atom_site_label_1
    _geom_bond_atom_site_label_2
    _geom_bond_site_symmetry_2
    _geom_bond_distance
    _geom_bond_publ_flag
    S1 O4 . 1.4325(18) ?
    S1 O3 . 1.436(2) ?
    S1 N3 . 1.601(3) ?
    S1 C12 . 1.771(2) ?
    O1 C2 . 1.218(3) ?
    O2 C5 . 1.221(3) ?
    N1 C4 . 1.334(3) ?
    N1 N2 . 1.358(3) ?
    N2 C7 . 1.358(3) ?
    N2 C9 . 1.427(3) ?
    N3 H31 . 0.875(10) ?
    N3 H32 . 0.879(10) ?
    C1 C2 . 1.498(4) ?
    C1 H1A . 0.9800 ?
    C1 H1B . 0.9800 ?
    C1 H1C . 0.9800 ?
    C2 C3 . 1.491(4) ?
    C3 C7 . 1.387(3) ?
    C3 C4 . 1.430(4) ?
    C4 C5 . 1.489(3) ?
    C5 C6 . 1.490(3) ?
    C6 H6A . 0.9800 ?
    C6 H6B . 0.9800 ?
    C6 H6C . 0.9800 ?
    C7 C8 . 1.490(4) ?
    C8 H8A . 0.9800 ?
    C8 H8B . 0.9800 ?
    C8 H8C . 0.9800 ?
    C9 C10 . 1.385(3) ?
    C9 C14 . 1.387(4) ?
    C10 C11 . 1.386(4) ?
    C10 H10 . 0.9500 ?
    C11 C12 . 1.388(4) ?
    C11 H11 . 0.9500 ?
    C12 C13 . 1.388(3) ?
    C13 C14 . 1.380(3) ?
    C13 H13 . 0.9500 ?
    C14 H14 . 0.9500 ?
loop_
    _geom_angle_atom_site_label_1
    _geom_angle_atom_site_label_2
    _geom_angle_atom_site_label_3
    _geom_angle_site_symmetry_1
    _geom_angle_site_symmetry_3
    _geom_angle
    _geom_angle_publ_flag
    O4 S1 O3 . . 119.48(11) ?
    O4 S1 N3 . . 107.16(12) ?
    O3 S1 N3 . . 106.79(13) ?
    O4 S1 C12 . . 106.35(11) ?
    O3 S1 C12 . . 107.84(12) ?
    N3 S1 C12 . . 108.90(12) ?
    C4 N1 N2 . . 104.7(2) ?
    N1 N2 C7 . . 112.94(19) ?
    N1 N2 C9 . . 118.5(2) ?
    C7 N2 C9 . . 128.2(2) ?
    S1 N3 H31 . . 113(2) ?
    S1 N3 H32 . . 115.2(19) ?
    H31 N3 H32 . . 110(3) ?
    C2 C1 H1A . . 109.5 ?
    C2 C1 H1B . . 109.5 ?
    H1A C1 H1B . . 109.5 ?
    C2 C1 H1C . . 109.5 ?
    H1A C1 H1C . . 109.5 ?
    H1B C1 H1C . . 109.5 ?
    O1 C2 C3 . . 119.3(2) ?
    O1 C2 C1 . . 119.6(2) ?
    C3 C2 C1 . . 121.1(2) ?
    C7 C3 C4 . . 104.5(2) ?
    C7 C3 C2 . . 123.3(2) ?
    C4 C3 C2 . . 132.2(2) ?
    N1 C4 C3 . . 111.3(2) ?
    N1 C4 C5 . . 113.6(2) ?
    C3 C4 C5 . . 135.0(2) ?
    O2 C5 C4 . . 120.9(2) ?
    O2 C5 C6 . . 121.8(2) ?
    C4 C5 C6 . . 117.2(2) ?
    C5 C6 H6A . . 109.5 ?
    C5 C6 H6B . . 109.5 ?
    H6A C6 H6B . . 109.5 ?
    C5 C6 H6C . . 109.5 ?
    H6A C6 H6C . . 109.5 ?
    H6B C6 H6C . . 109.5 ?
    N2 C7 C3 . . 106.5(2) ?
    N2 C7 C8 . . 120.5(2) ?
    C3 C7 C8 . . 132.9(2) ?
    C7 C8 H8A . . 109.5 ?
    C7 C8 H8B . . 109.5 ?
    H8A C8 H8B . . 109.5 ?
    C7 C8 H8C . . 109.5 ?
    H8A C8 H8C . . 109.5 ?
    H8B C8 H8C . . 109.5 ?
    C10 C9 C14 . . 121.8(2) ?
    C10 C9 N2 . . 119.6(2) ?
    C14 C9 N2 . . 118.6(2) ?
    C9 C10 C11 . . 118.9(2) ?
    C9 C10 H10 . . 120.6 ?
    C11 C10 H10 . . 120.6 ?
    C10 C11 C12 . . 119.5(2) ?
    C10 C11 H11 . . 120.2 ?
    C12 C11 H11 . . 120.2 ?
    C11 C12 C13 . . 121.2(2) ?
    C11 C12 S1 . . 120.17(19) ?
    C13 C12 S1 . . 118.66(19) ?
    C14 C13 C12 . . 119.5(2) ?
    C14 C13 H13 . . 120.3 ?
    C12 C13 H13 . . 120.3 ?
    C13 C14 C9 . . 119.2(2) ?
    C13 C14 H14 . . 120.4 ?
    C9 C14 H14 . . 120.4 ?
loop_
    _geom_torsion_atom_site_label_1
    _geom_torsion_atom_site_label_2
    _geom_torsion_atom_site_label_3
    _geom_torsion_atom_site_label_4
    _geom_torsion_site_symmetry_1
    _geom_torsion_site_symmetry_2
    _geom_torsion_site_symmetry_3
    _geom_torsion_site_symmetry_4
    _geom_torsion
    _geom_torsion_publ_flag
    C4 N1 N2 C7 . . . . -2.5(3) ?
    C4 N1 N2 C9 . . . . 170.7(2) ?
    O1 C2 C3 C7 . . . . 11.2(4) ?
    C1 C2 C3 C7 . . . . -167.1(3) ?
    O1 C2 C3 C4 . . . . -166.6(3) ?
    C1 C2 C3 C4 . . . . 15.0(5) ?
    N2 N1 C4 C3 . . . . 1.4(3) ?
    N2 N1 C4 C5 . . . . -175.3(2) ?
    C7 C3 C4 N1 . . . . 0.1(3) ?
    C2 C3 C4 N1 . . . . 178.3(3) ?
    C7 C3 C4 C5 . . . . 175.9(3) ?
    C2 C3 C4 C5 . . . . -6.0(5) ?
    N1 C4 C5 O2 . . . . 148.1(3) ?
    C3 C4 C5 O2 . . . . -27.6(5) ?
    N1 C4 C5 C6 . . . . -29.0(4) ?
    C3 C4 C5 C6 . . . . 155.3(3) ?
    N1 N2 C7 C3 . . . . 2.7(3) ?
    C9 N2 C7 C3 . . . . -169.8(2) ?
    N1 N2 C7 C8 . . . . -174.3(2) ?
    C9 N2 C7 C8 . . . . 13.2(4) ?
    C4 C3 C7 N2 . . . . -1.6(3) ?
    C2 C3 C7 N2 . . . . -179.9(2) ?
    C4 C3 C7 C8 . . . . 174.8(3) ?
    C2 C3 C7 C8 . . . . -3.5(5) ?
    N1 N2 C9 C10 . . . . 57.7(3) ?
    C7 N2 C9 C10 . . . . -130.3(3) ?
    N1 N2 C9 C14 . . . . -121.2(3) ?
    C7 N2 C9 C14 . . . . 50.9(4) ?
    C14 C9 C10 C11 . . . . -0.5(4) ?
    N2 C9 C10 C11 . . . . -179.4(2) ?
    C9 C10 C11 C12 . . . . -0.6(4) ?
    C10 C11 C12 C13 . . . . 1.4(4) ?
    C10 C11 C12 S1 . . . . -178.3(2) ?
    O4 S1 C12 C11 . . . . -10.3(3) ?
    O3 S1 C12 C11 . . . . -139.6(2) ?
    N3 S1 C12 C11 . . . . 104.9(2) ?
    O4 S1 C12 C13 . . . . 169.9(2) ?
    O3 S1 C12 C13 . . . . 40.7(3) ?
    N3 S1 C12 C13 . . . . -74.9(2) ?
    C11 C12 C13 C14 . . . . -1.1(4) ?
    S1 C12 C13 C14 . . . . 178.6(2) ?
    C12 C13 C14 C9 . . . . 0.0(4) ?
    C10 C9 C14 C13 . . . . 0.8(4) ?
    N2 C9 C14 C13 . . . . 179.7(2) ?
loop_
    _geom_hbond_atom_site_label_D
    _geom_hbond_atom_site_label_H
    _geom_hbond_atom_site_label_A
    _geom_hbond_site_symmetry_A
    _geom_hbond_distance_DH
    _geom_hbond_distance_HA
    _geom_hbond_distance_DA
    _geom_hbond_angle_DHA
    _geom_hbond_publ_flag
    N3 H31 O2 2_764 0.880(10)
                            2.030(10)
                                    2.864(3) 159(3) yes
    N3 H32 O4 3 0.880(10)
                        2.060(10)
                                2.933(3) 170(3) yes
    C1 H1C O3 2_764 0.98 2.55 3.446(3) 151 y
    C10 H10 O1 1_455 0.95 2.51 3.314(3) 142 y
    C14 H14 O1 2_865 0.95 2.54 3.414(3) 153 y
