# Supplementary material for: 4-(3,4-Diacetyl-5-methyl-1H-pyrazol-1-yl)benzene­sulfonamide
Source: Acta Crystallogr Sect E Struct Rep Online. 2011 Feb 23;67(Pt 3):o693. doi: 10.1107/S1600536811005733 (PMC3052070; doi:10.1107/S1600536811005733)
Supplement: Supplementary file 2 [file e-67-0o693-Isup2.hkl]

# 
# h,k,l, Fc-squared, Fo-squared, sigma(Fo-squared) and status flag 
# 
data_I
_shelx_title '  Pna21   1337 Friedel pairs' 
_shelx_refln_list_code          4 
_shelx_F_calc_maximum      184.18 
_exptl_crystal_F_000       672.00 
_reflns_d_resolution_high  0.7696 
 
loop_ 
 _symmetry_equiv_pos_as_xyz 
 'x, y, z' 
 '-x, -y, z+1/2' 
 'x+1/2, -y+1/2, z' 
 '-x+1/2, y+1/2, z+1/2' 
 
_cell_length_a     8.3716 
_cell_length_b    21.7722 
_cell_length_c     7.8915 
_cell_angle_alpha  90.000 
_cell_angle_beta   90.000 
_cell_angle_gamma  90.000 
 
_shelx_F_squared_multiplier     1.000 
 
loop_ 
 _refln_index_h 
 _refln_index_k 
 _refln_index_l 
 _refln_F_squared_calc 
 _refln_F_squared_meas 
 _refln_F_squared_sigma 
 _refln_observed_status 
   2   1 -10       45.15        6.11      9.41 o 
   2   2 -10      178.80      283.50     54.63 o 
   1   3 -10       70.22       58.38     25.32 o 
   2   3 -10       18.34      -16.82     13.89 o 
   0   4 -10       50.66       25.00     16.24 o 
   1   4 -10      290.69      217.85     47.58 o 
   1   5 -10        2.71       18.27     15.68 o 
   0   6 -10       83.87       88.62     31.22 o 
   2   0  -9      586.32      623.25     75.00 o 
   4   0  -9      655.76      541.44     77.22 o 
   0   1  -9      319.80      323.50     34.64 o 
   1   1  -9      165.53      144.81     19.64 o 
   2   1  -9      206.83      210.00     31.04 o 
   3   1  -9      140.01      125.50     25.09 o 
   4   1  -9       61.08       46.92     31.94 o 
   5   1  -9       10.85        1.76      8.95 o 
   1   2  -9       11.74       15.00      7.56 o 
   2   2  -9       34.59        8.03      8.12 o 
   3   2  -9      548.51      539.89     74.76 o 
   4   2  -9      105.90      101.00     25.10 o 
   5   2  -9       74.13       63.44     19.40 o 
   0   3  -9       13.01      -12.39     12.19 o 
   1   3  -9       30.08       31.81     13.36 o 
   2   3  -9       25.61       29.58     15.29 o 
   3   3  -9       23.31       15.22     17.67 o 
   4   3  -9       13.13       -0.50     19.58 o 
   5   3  -9      149.69       64.49     49.16 o 
   1   4  -9      267.07      296.50     54.35 o 
   2   4  -9       53.65       82.00     18.55 o 
   3   4  -9      206.09      232.12     33.89 o 
   4   4  -9      211.98      157.31     29.53 o 
   0   5  -9       73.60       66.19     25.26 o 
   1   5  -9       28.29       18.85     11.93 o 
   2   5  -9       10.79       -9.92     14.03 o 
   3   5  -9       51.37       75.34     21.01 o 
   4   5  -9        5.25       -7.70     20.34 o 
   1   6  -9       43.01       55.70     24.79 o 
   2   6  -9      103.61      126.16     38.61 o 
   3   6  -9      223.54      272.92     57.23 o 
   4   6  -9      186.03      181.79     33.87 o 
   1   7  -9      539.85      408.68     67.92 o 
   2   7  -9       56.13       61.54     27.10 o 
   3   7  -9        0.05        9.15     14.27 o 
   4   7  -9       74.06       63.95     32.84 o 
   1   8  -9       30.93       64.46     28.10 o 
   2   8  -9      140.18      133.18     40.25 o 
   3   8  -9       30.26       88.91     34.65 o 
   4   8  -9      312.92      304.11     64.65 o 
   1   9  -9       32.60       51.73     26.87 o 
   2   9  -9      785.24      698.48     93.70 o 
   3   9  -9      113.71      127.84     41.47 o 
   1  10  -9       28.03       -0.25     13.19 o 
   2  10  -9      182.08      225.40     54.04 o 
   3  10  -9       47.34       47.29     21.97 o 
   2  11  -9      149.65      141.77     45.76 o 
   2  12  -9       61.10       76.33     33.21 o 
   0   0  -8      347.37      457.49     54.89 o 
   2   0  -8      238.92      256.35     45.65 o 
   4   0  -8      583.32      538.96     73.37 o 
   6   0  -8       50.27       55.81     27.70 o 
   1   1  -8      158.06      145.71     15.74 o 
   2   1  -8       46.15       63.10     11.73 o 
   3   1  -8        1.21       -2.26     17.16 o 
   4   1  -8      131.33      132.02     25.26 o 
   5   1  -8       26.35       39.29     16.30 o 
   6   1  -8       32.71       31.83     23.61 o 
   0   2  -8      389.56      403.11     38.20 o 
   1   2  -8       40.52       52.18     14.98 o 
   2   2  -8      243.29      233.01     22.56 o 
   3   2  -8       66.24       86.91     21.17 o 
   4   2  -8      250.35      260.55     55.27 o 
   5   2  -8      108.62      187.54     95.94 o 
   6   2  -8        5.07      -16.48     20.67 o 
   1   3  -8       25.97       19.39      6.89 o 
   2   3  -8        9.86       13.36      5.50 o 
   3   3  -8      383.58      418.56     43.35 o 
   4   3  -8      312.73      334.76     40.83 o 
   5   3  -8       31.39        1.71     10.65 o 
   6   3  -8       14.82        7.00     23.16 o 
   0   4  -8       32.10       35.96     14.45 o 
   1   4  -8      202.67      205.15     20.00 o 
   2   4  -8       33.55       38.21     30.90 o 
   3   4  -8       48.73       20.44     13.27 o 
   4   4  -8       59.61       79.95     19.99 o 
   5   4  -8        1.41       -8.92      7.40 o 
   6   4  -8       50.36       45.93     17.48 o 
   1   5  -8       79.52       84.98     17.29 o 
   2   5  -8       62.72       70.94     17.33 o 
   3   5  -8      111.43      121.53     36.76 o 
   4   5  -8       73.12       78.58     19.76 o 
   5   5  -8       29.24       58.08     20.57 o 
   6   5  -8       88.33       50.92     20.15 o 
   0   6  -8       40.89       40.74     13.53 o 
   1   6  -8      191.52      157.21     23.32 o 
   2   6  -8       23.77       19.56      8.34 o 
   3   6  -8      127.27      155.70     26.91 o 
   4   6  -8      190.29      189.00     31.47 o 
   5   6  -8       27.01       31.59     14.39 o 
   6   6  -8       44.79       54.20     73.40 o 
   1   7  -8       99.95       87.91     32.26 o 
   2   7  -8       78.97       55.88     15.52 o 
   3   7  -8      424.54      419.50     43.31 o 
   4   7  -8        6.48       10.47     13.95 o 
   5   7  -8      159.05      150.57     29.09 o 
   6   7  -8       17.91        5.43     10.06 o 
   2   8  -8      271.94      282.50     32.95 o 
   3   8  -8      151.59      143.95     25.37 o 
   4   8  -8      125.43      140.62     27.09 o 
   5   8  -8       35.98       50.22     18.06 o 
   6   8  -8       74.64       85.87     31.95 o 
   2   9  -8      427.77      472.68     73.74 o 
   3   9  -8       36.52       45.46     15.03 o 
   4   9  -8       93.43       57.15     18.16 o 
   5   9  -8      207.22      146.59     30.95 o 
   2  10  -8      155.73      165.68     45.20 o 
   3  10  -8      220.27      220.10     54.59 o 
   4  10  -8      175.03      185.65     32.21 o 
   5  10  -8       52.49       57.14     18.80 o 
   2  11  -8       12.50       28.50     21.67 o 
   3  11  -8      155.62      127.67     43.46 o 
   4  11  -8      367.65      367.60     71.37 o 
   2  12  -8       46.41        9.79     15.75 o 
   3  12  -8        8.74       22.41     18.84 o 
   4  12  -8       51.40      126.13     43.24 o 
   3  13  -8      237.35      300.51     65.44 o 
   3  14  -8       20.58       15.98     24.83 o 
   2   0  -7      334.12      275.34     28.23 o 
   4   0  -7      672.46      670.59     78.48 o 
   6   0  -7      345.25      359.24     64.52 o 
   0   1  -7     1292.16     1277.73     68.58 o 
   1   1  -7      142.01      145.34     11.84 o 
   2   1  -7      814.93      776.14     61.37 o 
   3   1  -7      156.10      142.97     25.67 o 
   4   1  -7      103.55       84.27     21.21 o 
   5   1  -7      103.84       99.27     23.23 o 
   6   1  -7      190.14      267.87     39.38 o 
   7   1  -7       76.74       94.33     33.05 o 
   1   2  -7       14.89        5.23      4.57 o 
   2   2  -7      726.15      615.60     67.66 o 
   3   2  -7      211.15      250.73     31.97 o 
   4   2  -7      845.90      839.52     61.69 o 
   5   2  -7      634.26      729.67     61.12 o 
   6   2  -7      355.91      336.13     44.43 o 
   7   2  -7       29.57        5.57     34.59 o 
   0   3  -7      260.48      257.79     40.44 o 
   1   3  -7      404.66      395.00     18.73 o 
   2   3  -7      565.90      565.97     27.86 o 
   3   3  -7      129.78      120.67     42.90 o 
   4   3  -7        0.93       -6.26     12.46 o 
   5   3  -7      157.35      170.64     72.56 o 
   6   3  -7       27.47       19.32     11.54 o 
   7   3  -7      169.61      187.06     34.09 o 
   1   4  -7      286.18      289.97     16.82 o 
   2   4  -7       58.25       52.22      9.68 o 
   3   4  -7     1530.08     1611.08     49.85 o 
   4   4  -7      208.52      216.18     32.02 o 
   5   4  -7      180.92      194.94     32.05 o 
   6   4  -7      133.26      116.46     32.48 o 
   7   4  -7      399.28      465.43     55.19 o 
   0   5  -7     1267.95     1236.75    110.62 o 
   1   5  -7      407.63      411.85     21.71 o 
   2   5  -7      204.45      197.08     20.96 o 
   3   5  -7      238.89      208.56     16.60 o 
   4   5  -7       45.16       73.44     20.39 o 
   5   5  -7      157.63      143.24     27.30 o 
   6   5  -7       86.17       94.70     24.55 o 
   7   5  -7      250.73      241.47     30.12 o 
   1   6  -7      241.56      242.87     14.66 o 
   2   6  -7      291.27      278.83     28.19 o 
   3   6  -7      218.82      274.22     57.22 o 
   4   6  -7      272.11      260.56     34.76 o 
   5   6  -7      793.56      762.63     62.73 o 
   6   6  -7       89.24       99.09     26.10 o 
   7   6  -7      132.68      159.92     31.84 o 
   0   7  -7      177.11      182.96     51.67 o 
   1   7  -7      577.40      530.07     22.23 o 
   2   7  -7      153.54      156.06     19.20 o 
   3   7  -7      244.54      225.37     30.71 o 
   4   7  -7      449.11      446.21     45.59 o 
   5   7  -7       44.69       47.56     36.41 o 
   6   7  -7      227.66      267.50     39.62 o 
   7   7  -7       78.02      100.65     28.88 o 
   1   8  -7       40.76       19.84      7.87 o 
   2   8  -7      301.55      295.53     28.87 o 
   3   8  -7      153.45      155.13     25.13 o 
   4   8  -7      232.86      208.84     32.07 o 
   5   8  -7       44.77       39.34     15.86 o 
   6   8  -7      201.34      250.59     38.51 o 
   7   8  -7       39.59       22.57     19.06 o 
   0   9  -7      835.71      900.51     43.15 o 
   1   9  -7      272.08      239.41     22.73 o 
   2   9  -7      175.94      143.67     22.64 o 
   3   9  -7      472.11      416.94     40.94 o 
   4   9  -7      136.24      106.36     23.46 o 
   5   9  -7      194.84      207.81     33.99 o 
   6   9  -7       16.25        3.00     10.88 o 
   7   9  -7      127.16      146.76     42.90 o 
   1  10  -7       37.53       33.71     12.28 o 
   2  10  -7      554.01      568.96     52.99 o 
   3  10  -7      105.56      101.37     20.47 o 
   4  10  -7      326.54      386.74     42.44 o 
   5  10  -7       19.50       30.10     16.12 o 
   6  10  -7       53.50       46.14     17.82 o 
   2  11  -7      590.45      569.81     52.30 o 
   3  11  -7      553.09      555.58     47.62 o 
   4  11  -7       80.39      100.94     22.46 o 
   5  11  -7      108.05       91.27     22.38 o 
   6  11  -7      219.64      184.11     33.95 o 
   3  12  -7      129.64      103.14     36.96 o 
   4  12  -7       73.68      101.87     22.39 o 
   5  12  -7       78.91      104.79     24.64 o 
   6  12  -7       76.68       87.69     32.04 o 
   3  13  -7       44.65       97.12     35.61 o 
   4  13  -7       51.22       65.57     30.93 o 
   5  13  -7      288.92      266.12     63.03 o 
   3  14  -7      173.35      254.57     56.74 o 
   4  14  -7      167.54      205.44     53.26 o 
   5  14  -7      155.22      233.49     58.22 o 
   3  15  -7       28.58       68.44     31.09 o 
   4  15  -7      284.20      328.40     67.46 o 
   3  16  -7      131.07      160.34     49.30 o 
   4  16  -7       80.74       27.36     24.20 o 
   3  17  -7       78.22       83.90     36.12 o 
   0   0  -6     3659.68     3760.48    324.12 o 
   2   0  -6      859.05      718.97     36.17 o 
   4   0  -6      115.86      128.21     33.39 o 
   6   0  -6       17.03       77.23     30.94 o 
   8   0  -6      608.45      610.08     77.98 o 
   1   1  -6      123.39      127.96     11.28 o 
   2   1  -6      125.46      111.81     10.32 o 
   3   1  -6      207.58      161.24     49.75 o 
   4   1  -6     1106.43     1032.23     49.89 o 
   5   1  -6      135.79      123.35     16.33 o 
   6   1  -6      117.64      122.85     25.87 o 
   7   1  -6      272.15      264.03     26.59 o 
   8   1  -6      151.01      154.17     22.20 o 
   0   2  -6      958.25      954.63     39.02 o 
   1   2  -6      193.05      201.24     11.96 o 
   2   2  -6      293.38      287.46     20.70 o 
   3   2  -6      233.74      255.89     30.86 o 
   4   2  -6      532.27      523.53     40.37 o 
   5   2  -6      153.49      129.64     17.33 o 
   6   2  -6      140.91      145.37     28.66 o 
   7   2  -6      480.55      507.97     36.41 o 
   8   2  -6       73.36       55.23     13.29 o 
   1   3  -6      107.07      112.24      8.58 o 
   2   3  -6       13.67       17.87      5.80 o 
   3   3  -6      926.33      955.33     58.58 o 
   4   3  -6       77.25       72.37     11.80 o 
   5   3  -6        9.46        9.02      8.64 o 
   6   3  -6      111.07      154.51     29.21 o 
   7   3  -6       29.94       31.26     19.27 o 
   8   3  -6       12.54       -4.03      8.21 o 
   0   4  -6      480.02      478.34     26.68 o 
   1   4  -6      772.88      793.41     22.58 o 
   2   4  -6      836.96      803.41     25.25 o 
   3   4  -6      156.86      153.29     13.36 o 
   4   4  -6      179.21      171.96     16.68 o 
   5   4  -6      262.70      246.77     34.04 o 
   6   4  -6       46.84       70.48     20.46 o 
   7   4  -6       47.77       29.26      9.69 o 
   8   4  -6       14.24        2.35      6.53 o 
   1   5  -6      256.76      237.42     12.62 o 
   2   5  -6      379.33      348.71     15.70 o 
   3   5  -6      158.40      171.50      9.71 o 
   4   5  -6      475.80      480.11     27.59 o 
   5   5  -6      282.34      284.62     54.52 o 
   6   5  -6      145.06      142.96     28.39 o 
   7   5  -6      115.66      109.12     16.62 o 
   8   5  -6       20.59       17.24     10.77 o 
   0   6  -6      136.32      188.49     22.43 o 
   1   6  -6     1371.16     1319.55     27.60 o 
   2   6  -6      443.65      409.51     20.60 o 
   3   6  -6      187.64      182.38     20.71 o 
   4   6  -6      370.75      389.61     31.38 o 
   5   6  -6      191.25      195.37     31.36 o 
   6   6  -6       39.84       33.09     13.55 o 
   7   6  -6      198.96      156.28     20.47 o 
   8   6  -6       13.44       11.09      9.49 o 
   1   7  -6      186.13      179.55      9.48 o 
   2   7  -6      264.65      214.14     21.86 o 
   3   7  -6      572.46      549.59     35.29 o 
   4   7  -6      163.90      160.22     20.22 o 
   5   7  -6      831.10      864.79     64.43 o 
   6   7  -6       89.00      104.82     22.79 o 
   7   7  -6       43.79       23.92      9.41 o 
   8   7  -6       13.04       19.26     12.95 o 
   0   8  -6      111.38      105.76     11.10 o 
   1   8  -6       18.09        6.77      3.20 o 
   2   8  -6      471.97      419.78     24.17 o 
   3   8  -6       22.17       17.60      6.32 o 
   4   8  -6       89.42       97.72     16.31 o 
   5   8  -6       86.40      100.39     43.29 o 
   6   8  -6      184.02      204.98     33.69 o 
   7   8  -6       22.56       10.65     10.95 o 
   8   8  -6      310.74      265.72     41.87 o 
   1   9  -6       66.80       57.89      6.87 o 
   2   9  -6      876.50      802.73     50.50 o 
   3   9  -6      749.67      717.05     33.93 o 
   4   9  -6      133.93      104.67     16.32 o 
   5   9  -6      549.88      546.40     51.87 o 
   6   9  -6      285.77      266.20     27.28 o 
   7   9  -6      120.71      151.07     25.65 o 
   8   9  -6        8.51      -13.23     18.23 o 
   0  10  -6      292.48      240.95     22.76 o 
   1  10  -6      214.22      174.36     10.84 o 
   2  10  -6       26.36       44.06      9.32 o 
   3  10  -6      329.28      330.11     23.09 o 
   4  10  -6      134.96      123.89     24.06 o 
   5  10  -6       45.10       34.74     15.52 o 
   6  10  -6      101.37      120.79     26.89 o 
   7  10  -6       14.05        5.49     16.13 o 
   1  11  -6      420.05      336.61     24.42 o 
   2  11  -6      234.42      212.73     28.12 o 
   3  11  -6      174.74      214.52     25.57 o 
   4  11  -6      478.67      525.66     48.42 o 
   5  11  -6       38.94       69.38     34.02 o 
   6  11  -6      444.19      509.51     53.87 o 
   7  11  -6       59.79       55.78     16.07 o 
   0  12  -6      273.05      243.88     31.83 o 
   1  12  -6      244.83      184.33     23.03 o 
   2  12  -6      494.46      435.34     52.67 o 
   3  12  -6      129.06      158.83     28.67 o 
   4  12  -6       16.39       21.09     18.12 o 
   5  12  -6       59.06       85.98     22.63 o 
   6  12  -6       75.36       79.90     22.66 o 
   7  12  -6       32.12       55.94     29.24 o 
   1  13  -6        4.20       -9.33     15.08 o 
   2  13  -6       66.72       56.98     18.34 o 
   3  13  -6       37.67       90.06     35.95 o 
   4  13  -6      550.52      552.83     81.24 o 
   5  13  -6      298.86      340.74     64.66 o 
   6  13  -6       11.53       31.61     29.14 o 
   4  14  -6       99.19       97.27     36.33 o 
   5  14  -6       32.01       44.62     27.78 o 
   6  14  -6      107.22      191.50     54.59 o 
   4  15  -6       46.59       32.04     26.66 o 
   5  15  -6        9.31       13.69     18.11 o 
   6  15  -6       61.07       38.91     18.98 o 
   4  16  -6       68.18       37.56     23.77 o 
   5  16  -6       33.84       71.77     35.00 o 
   4  17  -6      140.15      140.68     46.30 o 
   5  17  -6      215.09      230.64     60.16 o 
   4  18  -6       98.43       93.47     42.33 o 
   4  19  -6      264.64      308.85     68.34 o 
   2   0  -5      782.30      782.25     33.33 o 
   4   0  -5     1020.81      990.88     51.70 o 
   6   0  -5      686.94      618.72     47.87 o 
   8   0  -5       13.22       -0.20      7.19 o 
   0   1  -5     1705.89     1696.52     39.60 o 
   1   1  -5       10.93        9.86      2.87 o 
   2   1  -5      258.83      259.91     12.02 o 
   3   1  -5      228.33      207.70     14.83 o 
   4   1  -5       59.79       67.60     14.54 o 
   5   1  -5      386.41      333.44     26.30 o 
   6   1  -5      245.30      238.52     21.16 o 
   7   1  -5      354.83      391.58     31.01 o 
   8   1  -5      690.00      716.89     43.89 o 
   9   1  -5       27.86       29.08      9.44 o 
   1   2  -5      865.71      950.60     22.38 o 
   2   2  -5     1403.14     1434.78     28.12 o 
   3   2  -5      387.15      394.81     20.12 o 
   4   2  -5      385.53      387.80     26.55 o 
   5   2  -5      117.81      121.31     19.44 o 
   6   2  -5      505.83      484.63     49.51 o 
   7   2  -5      164.69      172.88     29.65 o 
   8   2  -5       55.59       52.15     12.83 o 
   9   2  -5        4.91       -7.93     14.79 o 
   0   3  -5      603.31      588.73     27.16 o 
   1   3  -5      999.31     1038.50     22.62 o 
   2   3  -5      359.24      351.17     13.51 o 
   3   3  -5      257.06      270.92     14.83 o 
   4   3  -5      288.49      297.07     19.66 o 
   5   3  -5       10.10       12.21      5.12 o 
   6   3  -5      571.94      569.02     51.75 o 
   7   3  -5      393.32      418.19     31.66 o 
   8   3  -5       12.61        8.63      7.26 o 
   9   3  -5      195.19      210.41     28.04 o 
   1   4  -5      330.92      343.78     13.92 o 
   2   4  -5       73.69       75.13      6.38 o 
   3   4  -5     1410.07     1362.81     33.66 o 
   4   4  -5      233.85      213.78     14.89 o 
   5   4  -5     1300.04     1177.17     98.08 o 
   6   4  -5       36.71       27.83      9.24 o 
   7   4  -5      124.02      163.26     19.34 o 
   8   4  -5       63.21       43.91     11.23 o 
   9   4  -5       25.48       11.25     25.37 o 
   0   5  -5      425.18      492.44     21.52 o 
   1   5  -5     2198.02     2204.67     29.97 o 
   2   5  -5        6.37        0.56      2.90 o 
   3   5  -5       16.18       15.21      4.02 o 
   4   5  -5      199.95      204.77     13.74 o 
   5   5  -5      433.56      456.32     42.04 o 
   6   5  -5      397.62      383.64     32.48 o 
   7   5  -5       72.86       85.03     14.66 o 
   8   5  -5      101.78       95.81     23.53 o 
   9   5  -5      149.28      153.87     45.04 o 
   1   6  -5     1456.55     1524.24     22.06 o 
   2   6  -5      122.21      113.08     12.08 o 
   3   6  -5      879.96      912.31     36.11 o 
   4   6  -5      101.11       87.56      8.35 o 
   5   6  -5      804.83      749.97     57.37 o 
   6   6  -5      137.89      128.52     19.00 o 
   7   6  -5      219.47      236.56     23.37 o 
   8   6  -5      100.13       87.24     15.82 o 
   9   6  -5       61.05       45.99     26.21 o 
   0   7  -5     1259.60     1175.98     29.69 o 
   1   7  -5      412.85      387.33     13.87 o 
   2   7  -5       96.92       89.81     10.59 o 
   3   7  -5     1078.39     1039.94     38.12 o 
   4   7  -5      350.98      358.24     27.69 o 
   5   7  -5       27.39       28.37      5.87 o 
   6   7  -5       36.02       52.91     12.49 o 
   7   7  -5      258.52      293.27     25.96 o 
   8   7  -5       10.82       22.17     22.35 o 
   9   7  -5      245.76      236.28     55.55 o 
   1   8  -5      175.65      178.23     10.67 o 
   2   8  -5     1587.81     1562.42     55.28 o 
   3   8  -5      764.95      721.69     31.66 o 
   4   8  -5      853.48      845.43     49.33 o 
   5   8  -5      268.19      256.19     26.63 o 
   6   8  -5      421.18      398.96     37.23 o 
   7   8  -5      115.08      130.13     16.69 o 
   8   8  -5        9.40        5.76     14.15 o 
   0   9  -5      515.80      490.55     29.96 o 
   1   9  -5      711.71      682.56     20.88 o 
   2   9  -5      833.61      790.40     33.17 o 
   3   9  -5       16.97       22.58      8.70 o 
   4   9  -5        9.53       -0.59      9.03 o 
   5   9  -5       27.79       34.80      9.16 o 
   6   9  -5      170.33      184.50     21.96 o 
   7   9  -5       79.88       94.55     19.83 o 
   8   9  -5      426.82      446.65     43.57 o 
   1  10  -5       97.26       95.82     10.17 o 
   2  10  -5      471.77      437.55     25.26 o 
   3  10  -5      120.74      113.22     12.85 o 
   4  10  -5      193.44      182.15     19.20 o 
   5  10  -5        2.53       -6.12     17.34 o 
   6  10  -5      758.06      791.73     43.21 o 
   7  10  -5       17.19       22.51     12.24 o 
   8  10  -5       99.67      111.16     22.86 o 
   0  11  -5     1397.64     1285.68     80.99 o 
   1  11  -5       73.09       56.20      5.99 o 
   2  11  -5     1057.32     1003.42     45.55 o 
   3  11  -5      854.49      800.87     77.93 o 
   4  11  -5       86.47       84.10     12.90 o 
   5  11  -5      260.26      241.45     22.06 o 
   6  11  -5      216.33      239.21     29.70 o 
   7  11  -5      135.11      119.19     22.90 o 
   8  11  -5      136.79      138.34     30.86 o 
   1  12  -5      121.51      116.22     11.01 o 
   2  12  -5      111.88      104.95     16.87 o 
   3  12  -5        9.22        3.23      4.64 o 
   4  12  -5      870.70      957.44     99.49 o 
   5  12  -5      452.33      324.50     61.25 o 
   6  12  -5       37.89       29.34     11.76 o 
   7  12  -5       74.72      102.44     35.92 o 
   0  13  -5      835.11      765.16     62.18 o 
   1  13  -5      578.44      551.65     15.51 o 
   2  13  -5      728.92      666.52     35.18 o 
   3  13  -5      521.73      512.87     39.57 o 
   4  13  -5      300.79      268.69     54.74 o 
   5  13  -5       84.39      107.38     34.95 o 
   6  13  -5       24.42       17.97     28.91 o 
   7  13  -5      182.56      288.46     43.95 o 
   1  14  -5      829.10      763.99     19.16 o 
   2  14  -5       53.40       47.42      9.91 o 
   4  14  -5       37.36       32.07     24.12 o 
   5  14  -5       96.17       86.32     34.15 o 
   6  14  -5       64.50       56.21     51.10 o 
   7  14  -5      115.94      106.70     27.92 o 
   0  15  -5       69.51       92.11     14.15 o 
   1  15  -5      529.33      490.08     19.64 o 
   4  15  -5       48.07       51.04     27.81 o 
   5  15  -5      452.55      595.49     84.85 o 
   6  15  -5      220.31      299.56     43.97 o 
   7  15  -5      253.27      203.79     54.37 o 
   1  16  -5      164.57      157.35     21.40 o 
   4  16  -5       17.92       12.29     15.97 o 
   5  16  -5      144.15      151.27     45.43 o 
   6  16  -5        8.35       13.92     14.04 o 
   0  17  -5      139.74      162.56     25.98 o 
   4  17  -5      214.43      223.12     54.54 o 
   5  17  -5       43.01       80.69     22.92 o 
   6  17  -5      551.08      651.79     68.72 o 
   4  18  -5        6.78        8.47     17.14 o 
   5  18  -5       93.00      173.00     34.60 o 
   6  18  -5       38.94        8.01     14.35 o 
   1  19  -5      124.92      122.03     27.19 o 
   4  19  -5       76.82      114.80     40.36 o 
   5  19  -5       19.00       33.70     17.33 o 
   1  20  -5        5.86        0.76      6.51 o 
   4  20  -5      194.62      229.35     57.60 o 
   5  20  -5       25.81       64.97     53.74 o 
   2  21  -5        1.93      -24.45     16.30 o 
   4  21  -5       82.31       79.19     24.61 o 
   4  22  -5      163.69      149.91     44.60 o 
   0   0  -4     1254.41     1360.05     66.92 o 
   2   0  -4      327.42      338.25     19.96 o 
   4   0  -4       77.27       76.97     10.67 o 
   6   0  -4     1329.50     1370.42    111.85 o 
   8   0  -4     1924.99     2011.40    107.54 o 
  10   0  -4      494.58      564.76     78.92 o 
   1   1  -4      230.68      246.90     10.75 o 
   2   1  -4      305.53      280.74     15.10 o 
   3   1  -4      312.12      344.68     17.80 o 
   4   1  -4      614.59      613.32     22.07 o 
   5   1  -4      294.74      297.40     21.09 o 
   6   1  -4       67.98       48.55      7.99 o 
   7   1  -4      245.69      247.88     23.82 o 
   8   1  -4       57.86       70.47     14.02 o 
   9   1  -4      207.08      225.59     25.37 o 
  10   1  -4      317.54      301.07     41.25 o 
   0   2  -4     2431.14     2347.36     51.48 o 
   1   2  -4      207.38      210.95     10.51 o 
   2   2  -4      429.29      430.96     18.10 o 
   3   2  -4       41.94       49.52      6.76 o 
   4   2  -4      281.31      272.41     16.16 o 
   5   2  -4      207.99      182.16     16.47 o 
   6   2  -4      650.82      598.62     26.57 o 
   7   2  -4      701.19      681.08     35.11 o 
   8   2  -4      173.40      189.84     22.07 o 
   9   2  -4      184.29      199.45     23.61 o 
   1   3  -4      754.82      800.13     19.93 o 
   2   3  -4      960.89      968.97     27.32 o 
   3   3  -4      973.32      953.79     25.80 o 
   4   3  -4      519.60      520.11     33.32 o 
   5   3  -4      319.63      310.82     24.07 o 
   6   3  -4      143.73      130.15     14.02 o 
   7   3  -4      110.39      102.96     12.57 o 
   8   3  -4      395.17      427.77     32.79 o 
   9   3  -4      138.81      153.75     21.30 o 
   0   4  -4     1822.80     1993.24     38.73 o 
   1   4  -4     5515.08     5579.88     47.64 o 
   2   4  -4      679.34      769.20     24.34 o 
   3   4  -4      127.21      131.58      8.87 o 
   4   4  -4       34.60       39.82      7.82 o 
   5   4  -4       80.82       78.31     11.97 o 
   6   4  -4       10.13        6.20      5.14 o 
   7   4  -4      720.05      731.10     33.98 o 
   8   4  -4      182.55      204.11     22.35 o 
   9   4  -4      144.56      135.78     20.06 o 
   1   5  -4     1564.99     1584.67     30.13 o 
   2   5  -4      444.52      455.92     28.95 o 
   3   5  -4     1332.09     1272.52     24.64 o 
   4   5  -4      635.00      631.33     26.75 o 
   5   5  -4       72.70       65.72     10.25 o 
   6   5  -4        0.73        1.90      6.85 o 
   7   5  -4       15.20       10.09      6.85 o 
   8   5  -4       17.87        1.96     10.30 o 
   9   5  -4       94.00       83.57     16.19 o 
   0   6  -4     1968.92     2025.14     37.46 o 
   1   6  -4      800.99      780.06     21.36 o 
   2   6  -4     2260.21     2448.21     46.31 o 
   3   6  -4      179.29      184.73     11.90 o 
   4   6  -4     1069.64     1035.00     29.26 o 
   5   6  -4      235.38      230.75     20.11 o 
   6   6  -4      432.99      393.35     30.05 o 
   7   6  -4      398.56      409.99     29.70 o 
   8   6  -4       92.05       67.48     15.65 o 
   9   6  -4      238.37      232.06     31.78 o 
   1   7  -4      212.88      213.70     12.71 o 
   2   7  -4      199.83      175.18     11.56 o 
   3   7  -4      302.18      296.89     14.16 o 
   4   7  -4      369.77      346.42     16.08 o 
   5   7  -4     1371.36     1373.00     40.13 o 
   6   7  -4       41.61       32.97      6.89 o 
   7   7  -4      328.91      393.99     37.20 o 
   8   7  -4       50.21       49.25     13.78 o 
   9   7  -4        2.14        5.93     16.02 o 
   0   8  -4     3103.22     3084.87     86.13 o 
   1   8  -4      729.70      745.73     18.33 o 
   2   8  -4      901.53      961.82     26.84 o 
   3   8  -4      111.03      125.88     10.48 o 
   4   8  -4       77.26       88.62     11.76 o 
   5   8  -4      983.03     1004.66     36.22 o 
   6   8  -4      520.57      524.41     26.11 o 
   7   8  -4       33.94       58.11     11.48 o 
   8   8  -4      118.08      110.66     23.33 o 
   9   8  -4       30.96       48.39     16.91 o 
   1   9  -4       43.24       42.31      4.95 o 
   2   9  -4      335.24      328.67     15.69 o 
   3   9  -4      328.75      318.33     16.06 o 
   4   9  -4      976.57      943.12     43.83 o 
   5   9  -4       37.90       47.06      8.28 o 
   6   9  -4     1228.39     1217.50     38.67 o 
   7   9  -4       56.52       76.25     13.14 o 
   8   9  -4       46.12       48.87     15.61 o 
   9   9  -4       11.08       -3.75     19.17 o 
   0  10  -4     1498.08     1474.59     51.11 o 
   1  10  -4      156.39      153.22     11.24 o 
   2  10  -4       32.48       24.73      5.16 o 
   3  10  -4      333.23      297.58     17.53 o 
   4  10  -4       58.77       63.28     11.06 o 
   5  10  -4      186.02      189.18     14.78 o 
   6  10  -4       35.46       40.88      9.62 o 
   7  10  -4        4.53       -1.37      9.44 o 
   8  10  -4      355.40      383.27     47.60 o 
   1  11  -4      121.05      123.67      8.99 o 
   2  11  -4     1476.42     1423.56     34.71 o 
   3  11  -4      452.87      455.81     28.39 o 
   4  11  -4     1404.79     1252.11     64.73 o 
   5  11  -4      225.83      226.33     15.96 o 
   6  11  -4      207.19      238.78     29.23 o 
   7  11  -4       74.94       96.43     25.78 o 
   8  11  -4       21.21       10.44     15.72 o 
   0  12  -4     1134.37     1086.23     43.17 o 
   1  12  -4      226.34      212.82     11.19 o 
   2  12  -4     1388.68     1330.49     35.18 o 
   3  12  -4      174.94      152.45     15.59 o 
   4  12  -4       96.76      107.97      9.66 o 
   5  12  -4       31.63       30.09      6.87 o 
   6  12  -4       68.39       54.97     21.09 o 
   7  12  -4      335.27      336.47     68.55 o 
   8  12  -4       62.23       94.13     25.49 o 
   1  13  -4      596.83      585.14     18.40 o 
   2  13  -4      155.38      143.80     11.32 o 
   3  13  -4      835.33      810.59     51.24 o 
   4  13  -4      410.60      355.68     28.96 o 
   5  13  -4      580.78      587.91     55.08 o 
   6  13  -4      146.40      134.01     29.37 o 
   7  13  -4       49.49       46.25     30.33 o 
   8  13  -4      144.94      147.39     31.92 o 
   0  14  -4      185.52      129.96     18.03 o 
   1  14  -4     1114.40     1104.22     25.80 o 
   2  14  -4      254.24      262.63     18.57 o 
   3  14  -4        3.43        8.81      9.16 o 
   4  14  -4      337.90      245.49     50.95 o 
   5  14  -4       46.54       51.00     18.74 o 
   6  14  -4       93.51      145.50     39.44 o 
   7  14  -4      103.57       61.07     23.13 o 
   8  14  -4       10.90       38.55     24.89 o 
   1  15  -4      143.90      139.62      9.85 o 
   2  15  -4      268.70      233.24     18.21 o 
   4  15  -4       21.43       60.20     28.16 o 
   5  15  -4      212.06      214.76     42.72 o 
   6  15  -4        6.05       -3.59     23.52 o 
   7  15  -4      267.01      289.73     44.04 o 
   8  15  -4       58.63       18.74     16.40 o 
   0  16  -4      130.56      135.31     15.07 o 
   1  16  -4      365.22      337.12     14.86 o 
   2  16  -4      638.99      581.51     18.33 o 
   4  16  -4      110.55      126.95     40.59 o 
   5  16  -4      131.30      203.09     34.32 o 
   6  16  -4       50.15       60.18     19.81 o 
   7  16  -4      405.55      541.41     60.62 o 
   1  17  -4       60.94       62.75     12.73 o 
   2  17  -4      135.23      132.27     13.90 o 
   4  17  -4      404.48      420.26     69.70 o 
   5  17  -4      484.51      532.30     67.43 o 
   6  17  -4       10.84        9.06     11.53 o 
   7  17  -4        8.15        6.58     36.40 o 
   0  18  -4      745.74      697.65     61.20 o 
   1  18  -4      104.85       91.07     12.07 o 
   2  18  -4       65.42       56.81     11.90 o 
   4  18  -4        4.42       33.82     16.91 o 
   5  18  -4      121.93      124.30     29.16 o 
   6  18  -4      326.35      386.56     50.36 o 
   7  18  -4       81.94      168.22     49.60 o 
   1  19  -4       42.55       22.41     15.15 o 
   4  19  -4      525.19      555.10     57.16 o 
   5  19  -4       10.72       14.34     15.68 o 
   6  19  -4       96.19       90.90     26.81 o 
   0  20  -4      484.55      477.69     51.85 o 
   1  20  -4        4.18        1.32      4.76 o 
   4  20  -4       47.50      103.55     25.89 o 
   5  20  -4       10.30       19.62     14.30 o 
   6  20  -4      177.57      268.53     43.32 o 
   1  21  -4       35.27       16.17     12.06 o 
   2  21  -4      220.33      228.26     43.63 o 
   3  21  -4      312.08      400.91     66.99 o 
   4  21  -4      273.58      246.84     40.14 o 
   5  21  -4      176.37      181.37     35.03 o 
   1  22  -4      121.30       89.20     25.81 o 
   2  22  -4      315.46      348.51     54.11 o 
   3  22  -4       20.52       36.78     21.93 o 
   4  22  -4       20.20       40.75     20.32 o 
   5  22  -4       28.98       37.46     16.52 o 
   2  23  -4       71.47       73.60     28.30 o 
   3  23  -4      217.22      243.64     44.69 o 
   4  23  -4      292.57      321.75     48.83 o 
   2  24  -4      101.57       76.65     20.20 o 
   3  24  -4       73.21       35.68     14.83 o 
   1  25  -4      313.05      362.93     61.74 o 
   2  25  -4       35.23       19.46     17.77 o 
   2   0  -3     4948.79     5064.59     79.85 o 
   4   0  -3       18.71       22.85      8.90 o 
   6   0  -3      784.12      869.70     43.71 o 
   8   0  -3       24.58       16.65     11.59 o 
  10   0  -3      155.60      138.99     29.52 o 
   0   1  -3     2288.08     2334.36     45.86 o 
   1   1  -3       26.91       37.26      3.92 o 
   2   1  -3      906.12      960.86     30.11 o 
   3   1  -3      833.61      847.39     24.08 o 
   4   1  -3      421.14      389.63     25.81 o 
   5   1  -3      105.95       98.13      8.49 o 
   6   1  -3     1035.02     1012.69     33.43 o 
   7   1  -3      207.87      185.91     19.41 o 
   8   1  -3      487.22      505.92     34.50 o 
   9   1  -3        6.54        2.68      7.69 o 
  10   1  -3      183.57      217.89     25.38 o 
   1   2  -3     1309.71     1303.38     23.58 o 
   2   2  -3      258.50      269.15     15.99 o 
   3   2  -3      332.87      334.79     15.00 o 
   4   2  -3      122.75      107.70     10.41 o 
   5   2  -3      523.57      549.27     19.85 o 
   6   2  -3       88.41       79.22     10.06 o 
   7   2  -3       19.07       12.36      8.54 o 
   8   2  -3      247.24      233.62     23.50 o 
   9   2  -3       34.18       43.40     11.72 o 
  10   2  -3       44.30       37.74     13.03 o 
   0   3  -3     1427.44     1584.05     30.34 o 
   1   3  -3      694.80      712.18     17.04 o 
   2   3  -3      534.77      536.77     14.87 o 
   3   3  -3      665.09      702.84     21.31 o 
   4   3  -3      491.21      504.73     22.03 o 
   5   3  -3      328.82      326.44     16.27 o 
   6   3  -3       12.99       17.19      6.09 o 
   7   3  -3      698.77      710.28     33.11 o 
   8   3  -3      206.58      220.31     22.69 o 
   9   3  -3        7.38        5.74      8.52 o 
  10   3  -3       64.87       68.99     17.64 o 
   1   4  -3      884.22      873.31     17.95 o 
   2   4  -3      159.98      156.05      8.50 o 
   3   4  -3      100.03      112.70      8.51 o 
   4   4  -3      180.07      206.51     15.58 o 
   5   4  -3      637.88      629.34     22.42 o 
   6   4  -3       35.17       24.16      6.54 o 
   7   4  -3      928.36      895.56     37.35 o 
   8   4  -3       64.35       95.87     17.20 o 
   9   4  -3      183.33      185.35     22.33 o 
  10   4  -3       55.63       18.93     20.25 o 
   0   5  -3     3160.36     3330.55     50.15 o 
   1   5  -3     1419.14     1304.35     26.88 o 
   2   5  -3      361.38      365.62     16.05 o 
   3   5  -3        8.61        5.57      3.08 o 
   4   5  -3      561.95      595.27     26.27 o 
   5   5  -3       90.71      115.88      9.68 o 
   6   5  -3      587.64      564.73     26.94 o 
   7   5  -3      246.51      248.12     19.57 o 
   8   5  -3      189.16      178.80     20.92 o 
   9   5  -3      307.82      348.24     38.31 o 
  10   5  -3        2.88      -28.28     22.33 o 
   1   6  -3     1188.06     1211.52     26.08 o 
   2   6  -3      476.85      486.58     18.84 o 
   3   6  -3      623.86      629.91     17.25 o 
   4   6  -3      570.69      601.72     24.01 o 
   5   6  -3     1267.24     1259.86     38.04 o 
   6   6  -3      562.31      544.20     28.60 o 
   7   6  -3      156.24      133.44     14.46 o 
   8   6  -3      121.17      130.91     18.05 o 
   9   6  -3      134.34      144.05     20.17 o 
  10   6  -3      226.13      230.10     56.14 o 
   0   7  -3      843.66      952.21     42.08 o 
   1   7  -3        9.57       10.39      5.60 o 
   2   7  -3     1845.22     1955.35     33.70 o 
   3   7  -3       51.93       56.66      7.31 o 
   4   7  -3      527.40      540.91     22.56 o 
   5   7  -3      506.43      504.10     20.87 o 
   6   7  -3       92.55       90.03     10.90 o 
   7   7  -3      261.05      244.14     19.23 o 
   8   7  -3       49.90       64.21     13.05 o 
   9   7  -3      533.23      540.39     47.05 o 
  10   7  -3       15.94       -6.95     12.61 o 
   1   8  -3      165.59      110.33     31.99 o 
   2   8  -3     3830.71     3902.02     50.27 o 
   3   8  -3       37.98       37.07      5.53 o 
   4   8  -3       24.58       24.76      4.85 o 
   5   8  -3      434.34      439.64     19.15 o 
   6   8  -3      610.58      591.41     26.56 o 
   7   8  -3       49.48       52.50      8.94 o 
   8   8  -3      118.11      104.67     21.42 o 
   9   8  -3       16.20       30.21     11.77 o 
   0   9  -3      787.73      731.15     35.71 o 
   1   9  -3      475.17      507.05     15.82 o 
   2   9  -3      413.47      392.35     20.24 o 
   3   9  -3      259.17      257.34     13.54 o 
   4   9  -3       20.33       25.62      5.28 o 
   5   9  -3      301.02      276.21     17.40 o 
   6   9  -3      240.47      250.23     20.09 o 
   7   9  -3       29.14       28.77      8.36 o 
   8   9  -3       76.48       68.99     22.07 o 
   9   9  -3       71.13      132.21     29.99 o 
   1  10  -3     1293.05     1392.00     25.81 o 
   2  10  -3      510.63      486.08     17.32 o 
   3  10  -3       73.56       68.66      7.72 o 
   4  10  -3      641.18      607.26     29.81 o 
   5  10  -3      478.93      437.71     18.26 o 
   6  10  -3     1365.41     1299.81     48.80 o 
   7  10  -3       10.47       18.46      7.61 o 
   8  10  -3       54.02       48.86     15.78 o 
   9  10  -3        4.76       -3.47     14.73 o 
   0  11  -3     1313.43     1410.54     52.79 o 
   1  11  -3       77.82       76.69      5.98 o 
   2  11  -3     1346.00     1306.85     28.10 o 
   3  11  -3      159.75      157.91     12.13 o 
   4  11  -3      170.34      156.38     10.11 o 
   5  11  -3      563.20      561.49     25.31 o 
   6  11  -3       49.53       38.84      7.36 o 
   7  11  -3       92.51       91.84     23.42 o 
   8  11  -3      302.95      362.13     47.99 o 
   9  11  -3       53.45      103.91     34.21 o 
   1  12  -3      331.56      326.42     12.61 o 
   2  12  -3      173.78      171.74      9.24 o 
   3  12  -3      382.84      355.72     46.33 o 
   4  12  -3       94.13       88.46     29.41 o 
   5  12  -3     1271.76     1232.94    116.23 o 
   6  12  -3       39.88       29.18      5.56 o 
   7  12  -3       47.22       30.15     15.74 o 
   8  12  -3       78.78       76.62     22.88 o 
   9  12  -3       10.56       60.57     30.82 o 
   0  13  -3      707.34      694.35     31.53 o 
   1  13  -3      493.81      478.64     15.79 o 
   2  13  -3     1300.52     1257.28     25.52 o 
   3  13  -3      221.48      182.02     33.26 o 
   4  13  -3      111.86       94.57     28.87 o 
   5  13  -3      341.61      315.78     28.63 o 
   6  13  -3      477.48      471.19     49.32 o 
   7  13  -3       77.58       52.16     17.55 o 
   8  13  -3      129.69      166.61     33.02 o 
   9  13  -3      496.77      480.85     81.18 o 
   1  14  -3      175.44      184.91      9.70 o 
   2  14  -3       37.51       32.22     11.36 o 
   4  14  -3      762.78      796.97     65.03 o 
   5  14  -3       73.50       80.52     19.26 o 
   6  14  -3      265.15      265.49     37.69 o 
   7  14  -3      110.82       88.39     22.23 o 
   8  14  -3      108.48      107.29     29.41 o 
   0  15  -3     1205.34     1165.43     46.73 o 
   1  15  -3     2587.78     2480.91     45.24 o 
   2  15  -3      211.88      201.59     28.59 o 
   4  15  -3       18.63       28.79     13.80 o 
   5  15  -3      256.36      241.21     33.29 o 
   6  15  -3       37.76       46.25     19.20 o 
   7  15  -3      464.23      520.93     55.76 o 
   8  15  -3        9.86       -7.17     15.61 o 
   1  16  -3      137.78      134.68     14.62 o 
   2  16  -3      202.93      213.91     28.48 o 
   4  16  -3       31.36       62.83     18.64 o 
   5  16  -3      118.43      120.59     56.58 o 
   6  16  -3      103.56      120.27     26.38 o 
   7  16  -3      561.85      538.94     57.97 o 
   8  16  -3       36.45       36.17     29.78 o 
   0  17  -3     1521.76     1447.51     54.22 o 
   1  17  -3       95.38       93.37     11.88 o 
   2  17  -3      766.15      703.29     65.83 o 
   4  17  -3      141.32      148.73     28.08 o 
   5  17  -3       92.58       91.15     23.19 o 
   6  17  -3      158.56      134.16     28.92 o 
   7  17  -3      495.37      594.18     61.81 o 
   8  17  -3       83.21       81.27     37.61 o 
   1  18  -3      377.03      376.73     22.58 o 
   2  18  -3        8.80        5.50      4.06 o 
   3  18  -3      609.96      617.87     37.82 o 
   4  18  -3      142.31      164.76     46.34 o 
   5  18  -3      206.27      241.52     36.97 o 
   6  18  -3        5.96      -13.41     14.45 o 
   7  18  -3       88.10       34.84     16.81 o 
   0  19  -3      796.80      852.96     70.95 o 
   1  19  -3      223.10      220.93     21.18 o 
   2  19  -3       18.30        2.80     17.76 o 
   3  19  -3       24.54       29.36      9.31 o 
   4  19  -3       15.49        6.33     28.42 o 
   5  19  -3       17.57        7.75      9.37 o 
   6  19  -3       22.80       45.93     18.06 o 
   7  19  -3       15.10        0.55     13.84 o 
   1  20  -3       45.63       58.01     13.90 o 
   2  20  -3      194.48      214.56     24.99 o 
   3  20  -3      243.76      247.93     49.88 o 
   4  20  -3      414.21      438.89     49.48 o 
   5  20  -3      175.07      187.49     33.43 o 
   6  20  -3      278.75      237.19     39.09 o 
   7  20  -3      135.67      109.47     41.58 o 
   0  21  -3      957.31     1111.27     86.50 o 
   1  21  -3       67.14       55.57     15.14 o 
   2  21  -3      856.98      908.66     52.76 o 
   3  21  -3       63.45       10.79     14.55 o 
   4  21  -3       26.10       11.13     22.81 o 
   5  21  -3       78.96      102.86     26.58 o 
   6  21  -3      126.46      137.06     30.52 o 
   1  22  -3       77.30       79.96     17.20 o 
   2  22  -3      355.86      406.12     78.60 o 
   3  22  -3      119.75      125.31     26.22 o 
   4  22  -3      874.47      922.71     73.79 o 
   5  22  -3       51.76       62.04     21.96 o 
   6  22  -3      126.49       73.89     29.88 o 
   0  23  -3      123.92      138.47     32.91 o 
   1  23  -3      387.88      446.76     43.59 o 
   2  23  -3       46.32       36.42     55.46 o 
   3  23  -3      128.67      139.64     26.36 o 
   4  23  -3        5.08       36.47     12.53 o 
   5  23  -3       83.98       89.66     28.91 o 
   1  24  -3      366.87      393.40     42.12 o 
   2  24  -3       91.84       94.06     20.91 o 
   3  24  -3      392.17      360.24     78.88 o 
   4  24  -3      132.24      155.43     24.97 o 
   0  25  -3      224.88      186.55     39.49 o 
   1  25  -3      112.07      122.30     39.55 o 
   2  25  -3        0.47        2.42     27.82 o 
   3  25  -3       66.67       59.64     20.62 o 
   1  26  -3       18.13       42.84     19.35 o 
   2  26  -3       13.13       18.62     38.99 o 
   0   0  -2    33922.24    33076.41    234.38 o 
   2   0  -2      176.03      160.92     15.77 o 
   4   0  -2      318.35      357.90     19.57 o 
   6   0  -2      578.28      526.12     33.71 o 
   8   0  -2     2018.91     1976.24     93.60 o 
  10   0  -2      321.72      408.52     48.95 o 
   1   1  -2     9401.40     9246.87     53.05 o 
   2   1  -2     1457.55     1359.92     26.57 o 
   3   1  -2      578.30      625.61     20.74 o 
   4   1  -2      841.97      853.07     29.73 o 
   5   1  -2      115.20      113.32      9.39 o 
   6   1  -2      103.76      103.70      9.80 o 
   7   1  -2      123.62      163.67     18.05 o 
   8   1  -2      194.86      215.72     22.31 o 
   9   1  -2       60.54       60.05     12.59 o 
  10   1  -2      272.20      273.06     28.34 o 
   0   2  -2    18945.90    18573.52    196.79 o 
   1   2  -2     9647.50     9259.99     49.11 o 
   2   2  -2      834.03      834.62     20.29 o 
   3   2  -2       45.16       51.50      6.40 o 
   4   2  -2      119.24      108.59     16.65 o 
   5   2  -2       60.50       64.30      7.06 o 
   6   2  -2     1353.97     1293.50     34.23 o 
   7   2  -2     1168.02     1120.59     46.29 o 
   8   2  -2      751.51      740.53     40.69 o 
   9   2  -2      170.91      188.63     21.32 o 
  10   2  -2       52.77       25.00      9.29 o 
   1   3  -2     5043.73     4973.49     42.70 o 
   2   3  -2       54.74       47.73      4.70 o 
   3   3  -2     1717.51     1759.02     34.92 o 
   4   3  -2     1385.92     1463.19     29.97 o 
   5   3  -2      876.67      886.08     28.31 o 
   6   3  -2      168.27      155.91     12.15 o 
   7   3  -2      167.67      232.74     21.11 o 
   8   3  -2      172.58      170.71     19.81 o 
   9   3  -2       35.56       35.55      9.86 o 
  10   3  -2       64.29       73.09     15.68 o 
   0   4  -2     4551.83     4624.38     53.73 o 
   1   4  -2    12243.87    12119.43     62.70 o 
   2   4  -2      497.04      520.45     14.08 o 
   3   4  -2      172.37      161.09     10.68 o 
   4   4  -2      193.64      175.41     17.73 o 
   5   4  -2       21.00       13.83      4.64 o 
   6   4  -2      146.47      151.15     14.88 o 
   7   4  -2     2195.82     2060.42     69.77 o 
   8   4  -2      284.31      323.65     26.87 o 
   9   4  -2       95.37      102.71     16.95 o 
  10   4  -2       51.49       69.81     21.87 o 
   1   5  -2     3654.72     3609.10     34.34 o 
   2   5  -2      772.78      806.82     18.70 o 
   3   5  -2     1989.41     1990.99     36.99 o 
   4   5  -2       37.03       26.44      7.80 o 
   5   5  -2     1063.15     1150.11     29.75 o 
   6   5  -2      180.72      185.52     14.01 o 
   7   5  -2      428.92      418.05     24.86 o 
   8   5  -2       56.04       52.86     12.32 o 
   9   5  -2       69.44       71.23     14.63 o 
  10   5  -2      144.59      140.84     20.46 o 
   0   6  -2     4527.50     4453.82     62.41 o 
   1   6  -2     1791.13     1632.45     22.05 o 
   2   6  -2      645.36      642.77     17.14 o 
   3   6  -2     2860.99     3088.78     55.20 o 
   4   6  -2      797.49      783.02     21.72 o 
   5   6  -2       85.94       75.76      7.48 o 
   6   6  -2     1225.42     1151.45     35.49 o 
   7   6  -2      508.91      498.53     32.21 o 
   8   6  -2       28.09       14.47      8.36 o 
   9   6  -2      523.00      556.88     37.16 o 
  10   6  -2       28.02       33.01     20.83 o 
   1   7  -2      330.76      343.47      9.46 o 
   2   7  -2     1292.33     1318.80     24.19 o 
   3   7  -2     1407.47     1431.11     39.04 o 
   4   7  -2      904.84      868.99     23.99 o 
   5   7  -2     1737.99     1725.87     33.53 o 
   6   7  -2      839.51      853.04     32.28 o 
   7   7  -2     1014.25      980.57     37.61 o 
   8   7  -2       68.36       58.18     11.82 o 
   9   7  -2       88.51       70.18     17.72 o 
  10   7  -2       22.38       10.09     20.98 o 
   0   8  -2     3949.44     3899.62    107.30 o 
   1   8  -2      352.21      373.91     10.21 o 
   2   8  -2     1430.80     1424.54     27.28 o 
   3   8  -2      444.92      474.95     13.31 o 
   4   8  -2      300.71      297.48     14.66 o 
   5   8  -2      206.19      194.30     13.16 o 
   6   8  -2      168.10      159.51     13.99 o 
   7   8  -2       11.45        9.71      4.94 o 
   8   8  -2      345.09      342.46     30.72 o 
   9   8  -2        4.67      -21.02     14.01 o 
  10   8  -2       76.12       47.16     18.51 o 
   1   9  -2      418.37      431.24     11.47 o 
   2   9  -2     1216.51     1201.39     29.03 o 
   3   9  -2      391.04      400.58     21.94 o 
   4   9  -2     1441.90     1390.77     31.64 o 
   5   9  -2      113.76      113.71     15.49 o 
   6   9  -2     1329.39     1306.71     54.71 o 
   7   9  -2       13.60       21.95      7.58 o 
   8   9  -2       87.09       86.79     15.44 o 
   9   9  -2       93.39       83.57     23.52 o 
  10   9  -2       97.73      124.75     45.03 o 
   0  10  -2     3862.64     3726.37     62.31 o 
   1  10  -2      660.05      676.10     14.28 o 
   2  10  -2      639.38      608.12     22.04 o 
   3  10  -2       53.41       55.02      9.77 o 
   4  10  -2      205.31      181.73     22.35 o 
   5  10  -2      849.73      855.04     28.39 o 
   6  10  -2       92.98      104.25     13.59 o 
   7  10  -2        4.01        2.77      6.22 o 
   8  10  -2      837.67      883.01     69.82 o 
   9  10  -2       27.66       31.92     17.37 o 
   1  11  -2      960.84      955.56     15.57 o 
   2  11  -2     1403.54     1438.81     35.53 o 
   3  11  -2      509.49      528.39     29.34 o 
   4  11  -2     1477.40     1478.94     49.98 o 
   5  11  -2      442.55      422.69     14.75 o 
   6  11  -2      332.00      317.24     21.45 o 
   7  11  -2        4.24        6.63      6.92 o 
   8  11  -2       35.84       56.96     19.98 o 
   9  11  -2      169.80      215.78     39.98 o 
   0  12  -2     1779.31     1818.22     39.72 o 
   1  12  -2      476.48      470.82     15.14 o 
   2  12  -2      766.74      792.01     27.47 o 
   3  12  -2      559.55      584.72     31.25 o 
   4  12  -2      505.41      450.18     40.88 o 
   5  12  -2      287.33      242.37     22.73 o 
   6  12  -2      854.51      787.67     38.15 o 
   7  12  -2      468.75      508.80     51.69 o 
   8  12  -2       60.73       50.26     19.14 o 
   9  12  -2       81.50       97.22     26.24 o 
   1  13  -2      932.54      908.20     31.31 o 
   2  13  -2       61.25       55.08      8.07 o 
   3  13  -2      849.83      816.25     27.52 o 
   4  13  -2      896.29      976.67     60.83 o 
   5  13  -2      899.88      822.44     42.21 o 
   6  13  -2      134.98      172.65     29.52 o 
   7  13  -2      200.04      146.01     28.15 o 
   8  13  -2      234.13      213.50     35.48 o 
   9  13  -2       52.97       28.92     14.78 o 
   0  14  -2       36.61       33.74     10.33 o 
   1  14  -2     2054.92     2005.59     47.22 o 
   2  14  -2       75.38       65.53      8.83 o 
   3  14  -2       93.25      109.78     12.63 o 
   4  14  -2      856.42      962.61     61.55 o 
   5  14  -2        6.13        5.33      5.44 o 
   6  14  -2        6.81       11.58      9.74 o 
   7  14  -2      417.76      429.52     48.81 o 
   8  14  -2      181.42      200.18     63.80 o 
   9  14  -2      422.44      391.19     72.24 o 
   1  15  -2       69.66       52.08     10.59 o 
   2  15  -2      563.13      543.16     33.42 o 
   3  15  -2      952.11      955.79     43.85 o 
   4  15  -2      168.05      135.17     23.90 o 
   5  15  -2      921.61      846.22     62.11 o 
   6  15  -2      131.92      128.11     26.07 o 
   7  15  -2      249.32      215.56     36.37 o 
   8  15  -2       57.85       42.20     17.63 o 
   0  16  -2      305.75      298.19     15.95 o 
   1  16  -2      540.03      525.03     24.31 o 
   2  16  -2      170.22      156.78     14.61 o 
   3  16  -2      415.95      436.44     52.41 o 
   4  16  -2        0.71        1.11      2.85 o 
   5  16  -2       26.87        8.44     18.74 o 
   6  16  -2      185.22      223.16     34.29 o 
   7  16  -2      346.80      358.78     46.16 o 
   8  16  -2        7.62        9.07     10.93 o 
   1  17  -2       37.39       25.84      6.51 o 
   2  17  -2       81.88       64.84     17.91 o 
   3  17  -2     1066.06      991.91     52.76 o 
   4  17  -2      810.20      852.06     62.36 o 
   5  17  -2      140.66      161.95     39.42 o 
   6  17  -2      135.75      188.13     39.64 o 
   7  17  -2      177.56      206.91     49.11 o 
   8  17  -2       68.18       44.26     25.95 o 
   0  18  -2     1999.64     2016.17    110.31 o 
   1  18  -2      409.98      397.24     19.69 o 
   2  18  -2      222.74      194.73     14.13 o 
   3  18  -2      834.55      771.35     44.59 o 
   4  18  -2      119.90      106.04     22.75 o 
   5  18  -2       94.25       97.50     25.75 o 
   6  18  -2      240.99      214.04     35.13 o 
   7  18  -2       46.00        4.06     24.99 o 
   8  18  -2      387.65      324.72     65.16 o 
   1  19  -2      131.15      143.54     13.12 o 
   2  19  -2      912.59      859.66     41.93 o 
   3  19  -2      127.20      129.67     20.82 o 
   4  19  -2      516.39      550.09     51.72 o 
   5  19  -2       60.82       46.26     16.46 o 
   6  19  -2      105.36       69.68     20.86 o 
   7  19  -2       17.03        8.46     10.29 o 
   0  20  -2      494.92      472.13     58.17 o 
   1  20  -2      152.00      134.17     12.64 o 
   2  20  -2      557.88      552.65     25.04 o 
   3  20  -2       74.16       64.06     13.52 o 
   4  20  -2      182.58      154.22     33.44 o 
   5  20  -2        6.52       -8.38     22.53 o 
   6  20  -2      178.20      259.96     39.00 o 
   7  20  -2      182.65      182.53     35.49 o 
   1  21  -2      186.96      193.90     21.73 o 
   2  21  -2       34.79       46.07      8.82 o 
   3  21  -2      243.03      260.41     21.45 o 
   4  21  -2      688.00      669.58     59.32 o 
   5  21  -2       82.31      103.15     26.00 o 
   6  21  -2       68.62       58.84     20.03 o 
   0  22  -2      187.48      255.22     30.73 o 
   1  22  -2      232.86      265.25     21.73 o 
   2  22  -2      597.10      596.35     39.38 o 
   3  22  -2       26.18       24.67      7.31 o 
   4  22  -2       30.68       38.49     10.51 o 
   5  22  -2        0.39        4.48      7.86 o 
   6  22  -2        3.69      -20.84     19.75 o 
   1  23  -2       91.77       91.15     12.95 o 
   2  23  -2       63.28       75.21     15.74 o 
   3  23  -2      240.94      301.48     39.22 o 
   4  23  -2      293.11      280.46     33.41 o 
   5  23  -2      298.33      250.07     39.64 o 
   0  24  -2      179.77      228.31     35.86 o 
   1  24  -2      225.53      261.09     27.40 o 
   2  24  -2      259.47      296.56     29.49 o 
   3  24  -2      129.16      107.59     25.67 o 
   4  24  -2      161.36      125.15     27.11 o 
   5  24  -2       37.73       23.87     13.19 o 
   1  25  -2      118.45      113.05     18.68 o 
   2  25  -2       97.86      113.14     24.89 o 
   3  25  -2      387.47      400.80     46.60 o 
   4  25  -2      110.23      130.02     22.90 o 
   0  26  -2       43.18       73.70     28.31 o 
   1  26  -2      236.57      166.60     43.03 o 
   2  26  -2      125.51      117.92     24.91 o 
   3  26  -2      190.67      223.76     76.39 o 
   1  27  -2        2.08       46.23     24.48 o 
   2  27  -2      177.72      270.47     56.96 o 
   2   0  -1     6315.16     5779.37    111.16 o 
   4   0  -1     3653.55     3965.28    117.86 o 
   6   0  -1     1881.27     1941.14     54.62 o 
   8   0  -1      422.18      382.50     41.32 o 
  10   0  -1       14.66       22.26     23.73 o 
   0   1  -1     4913.38     4716.42     72.69 o 
   1   1  -1     1409.98     1385.93     20.51 o 
   2   1  -1     1299.53     1147.65     24.81 o 
   3   1  -1     1475.82     1533.18     25.53 o 
   4   1  -1      945.24     1014.51     24.06 o 
   5   1  -1      226.17      226.04     14.02 o 
   6   1  -1      177.17      163.42     11.39 o 
   7   1  -1      141.38      131.61     16.14 o 
   8   1  -1       86.52       83.67     14.06 o 
   9   1  -1       65.56       72.39     14.14 o 
  10   1  -1       87.34       94.10     17.30 o 
   1   2  -1     1684.88     1561.61     27.28 o 
   2   2  -1      446.48      431.13     15.28 o 
   3   2  -1      139.06      126.05      7.43 o 
   4   2  -1     1968.01     2089.39     34.38 o 
   5   2  -1      173.44      165.75     11.18 o 
   6   2  -1     1286.14     1292.99     31.52 o 
   7   2  -1      355.44      337.59     25.36 o 
   8   2  -1       86.62       96.48     14.95 o 
   9   2  -1       48.90       52.56     12.51 o 
  10   2  -1        1.82       14.68      7.67 o 
   0   3  -1     2782.17     2658.42     41.38 o 
   1   3  -1     3360.12     3138.88     41.91 o 
   2   3  -1     4467.29     4278.34     48.21 o 
   3   3  -1      551.58      584.74     17.69 o 
   4   3  -1       28.00       30.88      4.49 o 
   5   3  -1      169.52      176.40     11.34 o 
   6   3  -1       42.01       32.94      6.69 o 
   7   3  -1      330.47      335.50     25.02 o 
   8   3  -1       79.68       66.65     12.69 o 
   9   3  -1       26.62       21.67     11.63 o 
  10   3  -1      180.91      191.46     23.35 o 
   1   4  -1     4688.55     4476.96     47.94 o 
   2   4  -1      355.36      369.49     10.74 o 
   3   4  -1      359.09      379.06     12.64 o 
   4   4  -1      510.78      533.57     17.35 o 
   5   4  -1     2485.68     2540.53     46.44 o 
   6   4  -1      187.53      181.67     15.35 o 
   7   4  -1      105.21       85.41     11.68 o 
   8   4  -1      163.53      139.96     20.00 o 
   9   4  -1       14.92       14.54      8.99 o 
  10   4  -1       29.17       13.27     19.34 o 
   0   5  -1      916.02      791.49     20.55 o 
   1   5  -1     1340.33     1225.88     16.56 o 
   2   5  -1     1542.91     1511.30     48.15 o 
   3   5  -1      397.29      436.15     13.37 o 
   4   5  -1      170.57      192.73      9.81 o 
   5   5  -1      183.53      202.08     12.41 o 
   6   5  -1      225.09      186.86     14.07 o 
   7   5  -1      478.07      444.61     25.03 o 
   8   5  -1       60.92       33.05      9.23 o 
   9   5  -1      621.60      634.61     57.55 o 
  10   5  -1       31.16       14.23     12.27 o 
   1   6  -1     4090.22     4002.79     51.86 o 
   2   6  -1      320.80      336.76     17.56 o 
   3   6  -1       93.56       70.53      6.55 o 
   4   6  -1       33.91       37.58      4.57 o 
   5   6  -1      238.86      238.71     13.44 o 
   6   6  -1       54.96       64.28      8.56 o 
   7   6  -1      649.28      599.34     29.13 o 
   8   6  -1      296.49      331.55     30.36 o 
   9   6  -1      123.76      153.53     22.76 o 
  10   6  -1       35.11       17.44     10.33 o 
   0   7  -1      459.60      471.09     17.43 o 
   1   7  -1      566.37      490.19     14.87 o 
   2   7  -1     1190.30     1252.92     27.84 o 
   3   7  -1     3683.01     3867.01     47.14 o 
   4   7  -1       48.50       61.96     10.40 o 
   5   7  -1      239.59      226.35     12.43 o 
   6   7  -1     1082.74     1072.87     35.65 o 
   7   7  -1       39.73       35.11      8.52 o 
   8   7  -1        4.62       11.44      6.73 o 
   9   7  -1       54.34       65.44     14.21 o 
  10   7  -1       70.16       56.65     20.21 o 
   1   8  -1      547.51      536.23     18.26 o 
   2   8  -1      343.21      334.29     15.07 o 
   3   8  -1      462.54      441.62     18.56 o 
   4   8  -1      260.75      266.36     13.45 o 
   5   8  -1     1152.41     1167.60     32.22 o 
   6   8  -1     1524.78     1448.87     57.30 o 
   7   8  -1       50.72       41.56      8.17 o 
   8   8  -1      131.81      113.53     18.00 o 
   9   8  -1       11.95        7.81      7.53 o 
  10   8  -1        9.96       -7.61     17.31 o 
   0   9  -1      127.42      153.18      9.74 o 
   1   9  -1     1409.15     1413.27     31.21 o 
   2   9  -1      266.18      267.49     12.96 o 
   3   9  -1      105.02       99.01      9.28 o 
   4   9  -1      143.51      145.29     10.99 o 
   5   9  -1      416.34      408.22     18.72 o 
   6   9  -1      399.60      444.02     26.49 o 
   7   9  -1      293.10      264.25     24.36 o 
   8   9  -1      300.72      323.90     29.32 o 
   9   9  -1      265.22      423.80     50.00 o 
  10   9  -1       82.40      109.15     27.00 o 
   1  10  -1     1154.54     1243.33     25.85 o 
   2  10  -1     1563.61     1678.60     33.36 o 
   3  10  -1      758.29      789.52     25.61 o 
   4  10  -1      868.88      817.31     19.30 o 
   5  10  -1        7.20        0.41      2.72 o 
   6  10  -1      560.51      475.69     31.22 o 
   7  10  -1      182.31      160.37     18.57 o 
   8  10  -1      383.76      391.72     31.43 o 
   9  10  -1       12.35        9.95     10.18 o 
  10  10  -1       27.76       35.37     22.66 o 
   0  11  -1      951.01      901.08     26.86 o 
   1  11  -1     1533.05     1679.26     31.04 o 
   2  11  -1      939.51      971.13     26.28 o 
   3  11  -1      708.51      711.96     23.65 o 
   4  11  -1      416.52      384.69     19.63 o 
   5  11  -1      105.72      120.18      9.36 o 
   6  11  -1      406.31      413.95     25.44 o 
   7  11  -1      186.63      213.95     20.84 o 
   8  11  -1      616.79      692.06     60.96 o 
   9  11  -1      155.04      170.72     32.51 o 
   1  12  -1      925.29      932.01     26.60 o 
   2  12  -1      139.99      166.04     11.44 o 
   3  12  -1      204.68      226.05     14.21 o 
   4  12  -1      681.60      717.42     26.82 o 
   5  12  -1      593.43      557.86     27.71 o 
   6  12  -1      225.61      211.25     24.34 o 
   7  12  -1       87.68       73.71     12.42 o 
   8  12  -1       56.53       63.52     18.81 o 
   9  12  -1       24.78       26.02     17.90 o 
   0  13  -1      990.22     1031.27     29.85 o 
   1  13  -1     1058.14     1095.06     35.23 o 
   2  13  -1      970.19      931.09     30.32 o 
   3  13  -1        3.59        8.45      3.87 o 
   4  13  -1       40.10       34.37      8.29 o 
   5  13  -1      326.92      327.56     23.75 o 
   6  13  -1     1029.31     1048.23     31.81 o 
   7  13  -1       34.28       51.00     17.04 o 
   8  13  -1      198.24      208.62     35.36 o 
   9  13  -1      164.58      164.53     32.06 o 
   1  14  -1      242.61      238.90     11.97 o 
   2  14  -1       99.42       95.08      8.48 o 
   3  14  -1       33.52       31.51      6.51 o 
   4  14  -1      265.14      241.26     17.28 o 
   5  14  -1      446.20      419.92     26.37 o 
   6  14  -1      784.10      743.74     58.04 o 
   7  14  -1      246.82      215.41     33.88 o 
   8  14  -1      235.26      300.02     41.76 o 
   9  14  -1       79.71       38.93     24.36 o 
   0  15  -1     1258.87     1351.19     34.29 o 
   1  15  -1      733.04      716.30     21.03 o 
   2  15  -1      326.84      313.51     15.05 o 
   3  15  -1      606.64      586.92     25.35 o 
   4  15  -1      120.46      137.46     14.63 o 
   5  15  -1      113.91       82.88     11.70 o 
   6  15  -1      145.75      181.30     29.93 o 
   7  15  -1      587.09      552.40     62.96 o 
   8  15  -1      170.04      196.91     33.88 o 
   9  15  -1      460.75      342.42     64.12 o 
   1  16  -1       18.71       11.10      4.30 o 
   2  16  -1      112.14      107.53      8.62 o 
   3  16  -1      402.38      415.51     17.56 o 
   4  16  -1      414.07      418.92     24.58 o 
   5  16  -1      154.12      174.23     16.31 o 
   6  16  -1       50.98       33.40     13.86 o 
   7  16  -1       19.74       18.25     12.23 o 
   8  16  -1       73.43       80.68     21.86 o 
   0  17  -1       26.44       32.62     19.84 o 
   1  17  -1     1955.11     1963.01     40.80 o 
   2  17  -1      744.57      730.86     21.09 o 
   3  17  -1      116.81      105.99      9.49 o 
   4  17  -1      454.78      405.80     23.74 o 
   5  17  -1      112.94      109.28     23.31 o 
   6  17  -1      273.31      307.94     39.64 o 
   7  17  -1      116.36      162.52     30.49 o 
   8  17  -1      107.51      125.74     28.89 o 
   1  18  -1      548.44      552.05     21.88 o 
   2  18  -1       11.01        8.80      7.85 o 
   3  18  -1     1216.21     1203.84     41.20 o 
   4  18  -1      149.84      171.41     23.75 o 
   5  18  -1      822.27      819.86     72.85 o 
   6  18  -1       99.83      145.21     27.86 o 
   7  18  -1      150.89      171.44     31.82 o 
   8  18  -1        2.64        4.25     12.72 o 
   0  19  -1     3313.73     3447.36    157.40 o 
   1  19  -1      120.04       76.74     17.95 o 
   2  19  -1      699.08      710.39     23.48 o 
   3  19  -1       40.16       36.94      4.72 o 
   4  19  -1       16.88       34.48     10.34 o 
   5  19  -1      122.50      119.08     24.28 o 
   6  19  -1       60.07       74.25     21.41 o 
   7  19  -1       39.23       66.97     22.39 o 
   1  20  -1      683.91      712.45     25.76 o 
   2  20  -1      377.47      408.05     22.22 o 
   3  20  -1      366.93      393.77     19.91 o 
   4  20  -1      630.49      673.22     35.96 o 
   5  20  -1       72.15       57.56     14.51 o 
   6  20  -1      144.79      122.73     20.06 o 
   7  20  -1       49.86       62.56     16.35 o 
   0  21  -1      401.54      388.07     71.71 o 
   1  21  -1        7.21        5.67      4.53 o 
   2  21  -1      210.38      203.25     14.73 o 
   3  21  -1      133.98      133.01     15.92 o 
   4  21  -1      135.26      110.64     16.45 o 
   5  21  -1       49.59       48.45     13.97 o 
   6  21  -1       72.62       85.87     17.44 o 
   7  21  -1       20.33       14.94     14.11 o 
   1  22  -1      148.98      154.10     16.84 o 
   2  22  -1      196.97      224.47     19.25 o 
   3  22  -1       22.13       14.63      6.69 o 
   4  22  -1      940.19      963.92     41.23 o 
   5  22  -1       27.84       16.89      8.28 o 
   6  22  -1      122.33      125.80     26.85 o 
   0  23  -1      672.31      706.75     49.69 o 
   1  23  -1       37.58       18.76      6.63 o 
   2  23  -1      414.67      477.30     36.92 o 
   3  23  -1        8.25        2.65      7.69 o 
   4  23  -1       20.53       14.11     10.22 o 
   5  23  -1       25.09       13.84      7.24 o 
   6  23  -1      194.54      219.25     25.68 o 
   1  24  -1       68.37       66.41     14.58 o 
   2  24  -1       41.25       31.33     11.85 o 
   3  24  -1      159.95      189.63     25.16 o 
   4  24  -1      329.98      308.90     34.71 o 
   5  24  -1      167.44      126.40     27.94 o 
   0  25  -1      284.49      266.56     52.40 o 
   1  25  -1      171.58      170.55     22.70 o 
   2  25  -1       75.23       90.91     17.19 o 
   3  25  -1       58.89       68.15     19.57 o 
   4  25  -1       11.66        9.28      9.63 o 
   1  26  -1       21.37       27.64     12.56 o 
   2  26  -1       37.75       29.00     10.02 o 
   3  26  -1      670.20      761.86    101.83 o 
   4  26  -1        1.28       11.63     18.23 o 
   0  27  -1        5.22      -11.81     14.23 o 
   1  27  -1       39.69       -5.44      9.03 o 
   2  27  -1       25.97       -8.03     15.04 o 
   3  27  -1       54.01       65.04     23.64 o 
   1  28  -1        4.42       22.77     20.28 o 
   2   0   0     3724.66     3439.45     83.67 o 
   4   0   0     2192.82     2480.02     49.02 o 
   6   0   0      248.94      282.30     21.16 o 
   8   0   0      641.48      616.69    102.46 o 
  10   0   0      185.54      247.50     38.62 o 
   1   1   0      272.80      237.33      7.55 o 
   2   1   0      136.36      130.48      7.19 o 
   3   1   0      129.22      137.08      7.62 o 
   4   1   0     3625.20     3470.32     41.03 o 
   5   1   0      278.36      240.47     13.16 o 
   6   1   0      745.18      719.37     25.29 o 
   7   1   0       20.88       29.90      7.75 o 
   8   1   0        0.78        3.88      6.20 o 
   9   1   0      201.20      211.89     23.31 o 
  10   1   0       21.69       16.02     21.45 o 
   1   2   0    16928.27    15917.50    172.24 o 
   2   2   0     3398.82     3114.51     30.96 o 
   3   2   0     3641.35     3726.83     60.23 o 
   4   2   0     3824.01     4089.24     50.67 o 
   5   2   0       21.03       11.61      4.93 o 
   6   2   0      310.61      268.50     15.64 o 
   7   2   0     1086.63     1014.22     37.73 o 
   8   2   0      883.04      849.41     42.60 o 
   9   2   0        2.46       11.21      7.62 o 
  10   2   0      119.61      103.11     20.33 o 
   1   3   0     1397.41     1385.06     24.55 o 
   2   3   0     8897.92     8720.86     54.32 o 
   3   3   0     1349.49     1190.72     23.44 o 
   4   3   0     1607.83     1737.40     33.44 o 
   5   3   0       21.18        6.81      3.36 o 
   6   3   0     1151.77     1151.00     34.50 o 
   7   3   0       60.02       59.47      9.68 o 
   8   3   0      591.55      599.91     35.83 o 
   9   3   0        0.01       -6.02      8.67 o 
  10   3   0        2.28        0.77     10.47 o 
   0   4   0      556.54      468.17     26.10 o 
   1   4   0     6244.66     5868.52     80.15 o 
   2   4   0     3915.98     3766.85     35.14 o 
   3   4   0       22.87       24.55      5.71 o 
   4   4   0       16.58       18.61      3.98 o 
   5   4   0      340.57      407.06     18.18 o 
   6   4   0       11.06        7.49      5.88 o 
   7   4   0     3732.33     3516.93    106.73 o 
   8   4   0      145.94      154.68     20.90 o 
   9   4   0      445.37      474.24     38.95 o 
  10   4   0       28.99       21.83     14.10 o 
   1   5   0      367.00      404.96     16.09 o 
   2   5   0      172.46      156.04      6.67 o 
   3   5   0     4125.35     3921.61     41.29 o 
   4   5   0     1055.65     1121.53     25.75 o 
   5   5   0     3143.94     3221.60     53.96 o 
   6   5   0      941.47      938.17     32.56 o 
   7   5   0     2436.21     2520.04     99.53 o 
   8   5   0       18.07        7.71      6.29 o 
   9   5   0        5.33       11.69     10.44 o 
  10   5   0       74.94       33.23     26.04 o 
   0   6   0       24.75       12.16      4.69 o 
   1   6   0     5567.62     5281.58    124.07 o 
   2   6   0      952.26     1018.31     16.72 o 
   3   6   0       16.56      109.16     14.14 o 
   4   6   0      184.69      182.60     10.40 o 
   5   6   0      163.91      159.64     11.15 o 
   6   6   0     1235.11     1197.98     36.80 o 
   7   6   0      120.22      123.11     17.02 o 
   8   6   0      219.33      196.88     23.32 o 
   9   6   0      249.89      249.52     28.39 o 
  10   6   0       29.27       30.26     11.92 o 
   1   7   0     2048.89     1977.93     38.82 o 
   2   7   0      387.66      425.66     11.43 o 
   3   7   0     4193.71     4345.02     45.04 o 
   4   7   0      903.19      932.69     24.90 o 
   5   7   0     3432.60     3534.40     51.23 o 
   6   7   0      789.61      897.92     32.67 o 
   7   7   0      239.04      220.73     24.04 o 
   8   7   0      135.40      143.68     19.91 o 
   9   7   0       84.47       59.66     13.88 o 
  10   7   0       12.40       -1.88      8.25 o 
   0   8   0     8838.29     9050.94    149.57 o 
   1   8   0     1898.38     1836.73     41.19 o 
   2   8   0     1495.03     1696.55     32.49 o 
   3   8   0      728.72      751.86     18.49 o 
   4   8   0       62.07       91.82      8.12 o 
   5   8   0      232.29      238.09     16.09 o 
   6   8   0     1045.77     1046.62     61.80 o 
   7   8   0       33.25       41.84     10.16 o 
   8   8   0      998.28     1023.08     52.37 o 
   9   8   0      240.32      275.58     29.58 o 
  10   8   0       30.37       34.46     15.63 o 
   1   9   0      507.46      531.70     17.73 o 
   2   9   0     7753.56     8249.95     64.58 o 
   3   9   0        0.67        6.15      2.49 o 
   4   9   0     1168.34     1136.48     26.52 o 
   5   9   0      619.52      609.78     22.43 o 
   6   9   0       99.91      124.37     11.63 o 
   7   9   0      204.13      207.24     21.68 o 
   8   9   0      235.64      151.93     20.31 o 
   9   9   0      222.30      253.47     28.07 o 
  10   9   0      711.08      584.35     60.39 o 
   0  10   0      139.32      126.42      9.48 o 
   1  10   0       28.39       36.63      5.42 o 
   2  10   0     1350.86     1494.65     32.62 o 
   3  10   0      297.28      294.58     12.72 o 
   4  10   0      220.10      213.17     10.84 o 
   5  10   0       94.39       83.03      8.41 o 
   6  10   0      277.88      268.26     16.72 o 
   7  10   0      122.17      113.11     15.99 o 
   8  10   0      160.75      160.02     20.81 o 
   9  10   0        0.86        3.34      8.69 o 
  10  10   0      170.19      167.33     44.37 o 
   1  11   0       43.09       44.50      4.97 o 
   2  11   0      826.20      724.69     20.77 o 
   3  11   0      443.90      448.97     17.60 o 
   4  11   0      379.70      381.71     13.83 o 
   5  11   0     1497.31     1496.52     64.46 o 
   6  11   0     1086.16     1054.30     31.93 o 
   7  11   0      809.99      837.06     42.36 o 
   8  11   0      245.53      243.68     24.81 o 
   9  11   0        1.72       22.18     14.17 o 
  10  11   0      264.55      346.94     63.78 o 
   0  12   0        6.18        1.62      4.60 o 
   1  12   0     1239.37     1259.81     25.84 o 
   2  12   0       14.43       21.89      3.46 o 
   3  12   0        4.99       25.97      6.38 o 
   4  12   0      552.93      544.05     20.33 o 
   5  12   0        1.84        1.80      3.00 o 
   6  12   0      795.50      795.33     60.29 o 
   7  12   0      112.55       94.58     14.23 o 
   8  12   0      854.54      978.75     82.38 o 
   9  12   0        2.37       -2.14     11.75 o 
   1  13   0      200.25      204.58     10.92 o 
   2  13   0      215.65      223.54      9.49 o 
   3  13   0     1256.26     1280.95     47.28 o 
   4  13   0     2207.76     2195.02     41.05 o 
   5  13   0       58.94       51.62      7.75 o 
   6  13   0        1.50        3.33      3.87 o 
   7  13   0      281.92      274.10     29.35 o 
   8  13   0        0.67        3.57     17.38 o 
   9  13   0      157.99      148.24     31.02 o 
   0  14   0      126.93      135.44     16.96 o 
   1  14   0        4.60        1.89      3.66 o 
   2  14   0      261.28      281.72     10.66 o 
   3  14   0       93.29      115.11     12.75 o 
   4  14   0      165.67      190.34     22.79 o 
   5  14   0      168.42      179.13     20.96 o 
   6  14   0       11.32        6.37      5.07 o 
   7  14   0      979.31     1113.89     73.12 o 
   8  14   0       69.05       99.76     34.92 o 
   9  14   0      283.68      329.73     43.84 o 
   1  15   0      133.92      148.30     10.79 o 
   2  15   0        5.71        5.96      2.79 o 
   3  15   0     1605.19     1542.71     46.62 o 
   4  15   0        3.11       12.63      5.43 o 
   5  15   0      886.71      769.25     43.18 o 
   6  15   0       10.86       11.16     10.51 o 
   7  15   0      192.31      173.48     30.41 o 
   8  15   0      115.34      120.35     26.19 o 
   9  15   0        0.01       22.99     36.63 o 
   0  16   0      562.88      538.66     37.66 o 
   1  16   0     2042.32     2145.46     55.63 o 
   2  16   0        6.54        8.35      3.09 o 
   3  16   0       30.90       20.06     10.41 o 
   4  16   0       89.45       79.56     10.34 o 
   5  16   0       54.71       57.05     18.14 o 
   6  16   0       41.29       48.81     13.96 o 
   7  16   0      428.80      526.93     43.77 o 
   8  16   0       89.65      121.31     21.85 o 
   1  17   0       66.89       60.49      7.50 o 
   2  17   0      237.42      219.48     10.36 o 
   3  17   0      138.09      131.63     13.71 o 
   4  17   0     1507.98     1443.46     54.89 o 
   5  17   0       10.26       19.08     10.37 o 
   6  17   0      132.76      112.46     23.64 o 
   7  17   0       34.05       46.95     15.05 o 
   8  17   0        5.68        6.13     10.89 o 
   0  18   0     1364.76     1475.84     61.67 o 
   1  18   0       33.67       32.90      8.12 o 
   2  18   0        1.04        1.32      4.31 o 
   3  18   0     1319.85     1270.55     53.93 o 
   4  18   0      172.94      148.83     15.23 o 
   5  18   0       81.99       47.60     20.01 o 
   6  18   0      249.48      261.59     28.65 o 
   7  18   0        4.34      -10.45     10.41 o 
   8  18   0       34.87       72.93     17.57 o 
   1  19   0        0.20       -0.83      3.81 o 
   2  19   0       45.36       42.11      5.08 o 
   3  19   0       93.56       89.97     13.40 o 
   4  19   0       60.34       87.07     12.03 o 
   5  19   0        0.07       -9.47      7.77 o 
   6  19   0        1.96       24.44     12.50 o 
   7  19   0       51.14       17.46     11.72 o 
   8  19   0       79.86       91.80     38.03 o 
   0  20   0     1521.30     1557.13    118.74 o 
   1  20   0      120.81      110.38     12.62 o 
   2  20   0      396.65      430.16     15.54 o 
   3  20   0       25.45       16.05      6.73 o 
   4  20   0        0.02        0.80      4.83 o 
   5  20   0        1.57       -1.87      6.86 o 
   6  20   0        3.80       -7.82     16.80 o 
   7  20   0      160.61      196.35     27.44 o 
   1  21   0        0.16        3.90      3.87 o 
   2  21   0       55.12       38.34     13.57 o 
   3  21   0      163.02      174.29     18.72 o 
   4  21   0     1011.59     1029.31     42.14 o 
   5  21   0       41.72       31.53     10.56 o 
   6  21   0       56.22       43.67     11.44 o 
   7  21   0       60.56       40.15     20.40 o 
   0  22   0      459.90      516.98     40.27 o 
   1  22   0      155.40      163.12     15.53 o 
   2  22   0      679.55      687.57     34.54 o 
   3  22   0        3.00       -6.82      5.86 o 
   4  22   0       89.48       94.47     17.83 o 
   5  22   0        4.94        7.27      7.10 o 
   6  22   0        4.03        8.07      6.87 o 
   1  23   0        0.33      -11.81      7.87 o 
   2  23   0      204.33      193.48     24.34 o 
   3  23   0      401.95      408.08     29.04 o 
   4  23   0        7.43        9.92      5.23 o 
   5  23   0      127.73       90.39     21.52 o 
   6  23   0       42.89       59.87     19.03 o 
   0  24   0        9.77        3.56     11.41 o 
   1  24   0      105.62      102.67     17.84 o 
   2  24   0      110.23      142.78     24.43 o 
   3  24   0      142.65      187.09     25.35 o 
   4  24   0       56.13       85.32     15.69 o 
   5  24   0      117.83      112.95     21.15 o 
   1  25   0        5.75        6.02     11.53 o 
   2  25   0       30.43       34.80     11.22 o 
   3  25   0      140.90      204.52     27.03 o 
   4  25   0      167.84      193.14     23.08 o 
   5  25   0      186.15      223.38     52.13 o 
   0  26   0        4.55       33.32     23.86 o 
   1  26   0       15.83       17.98     51.32 o 
   2  26   0        2.21       -0.66     19.69 o 
   3  26   0      345.30      326.77     34.57 o 
   4  26   0        0.15        3.30     21.78 o 
   1  27   0       25.52        3.54     12.29 o 
   2  27   0       12.13       28.34     25.97 o 
   3  27   0        4.50       10.59     24.61 o 
   0  28   0        1.15        4.12     13.48 o 
   1  28   0       29.72       24.39     14.00 o 
   2   0   1     6309.13     5787.47     79.34 o 
   4   0   1     3754.41     4127.26     89.56 o 
   6   0   1     1877.22     1884.75     81.12 o 
   8   0   1      420.45      397.36     41.79 o 
  10   0   1       12.57      -32.80     21.86 o 
   0   1   1     4936.55     4795.85     51.16 o 
   1   1   1     1423.28     1419.62     22.54 o 
   2   1   1     1270.34     1136.71     23.65 o 
   3   1   1     1480.86     1493.81     38.22 o 
   4   1   1      944.87     1055.19     32.17 o 
   5   1   1      227.89      234.54     15.76 o 
   6   1   1      171.89      161.07     16.21 o 
   7   1   1      143.52      142.37     26.41 o 
   8   1   1       89.86      100.01     20.99 o 
   9   1   1       63.38       76.45     17.21 o 
  10   1   1       94.22       89.73     22.51 o 
   1   2   1     1703.16     1654.02     24.16 o 
   2   2   1      436.28      416.62     13.22 o 
   3   2   1      129.47      115.11     11.02 o 
   4   2   1     1923.29     2035.00     45.23 o 
   5   2   1      172.68      162.98     14.42 o 
   6   2   1     1285.38     1400.18     52.87 o 
   7   2   1      355.99      331.31     28.15 o 
   8   2   1       87.87      101.00     17.33 o 
   9   2   1       48.04       30.46     15.05 o 
  10   2   1        1.59      -16.67     27.16 o 
   0   3   1     2737.55     2689.04     51.86 o 
   1   3   1     3308.08     3204.65     33.50 o 
   2   3   1     4490.92     4401.99     41.75 o 
   3   3   1      554.90      612.95     24.27 o 
   4   3   1       27.80       20.73      5.63 o 
   5   3   1      167.58      161.26     14.36 o 
   6   3   1       45.79       40.24     10.48 o 
   7   3   1      324.29      323.45     27.71 o 
   8   3   1       77.28       59.00     14.28 o 
   9   3   1       27.79       23.50     11.11 o 
  10   3   1      177.68      161.89     29.26 o 
   1   4   1     4666.81     4476.90     41.95 o 
   2   4   1      363.03      358.43     10.50 o 
   3   4   1      386.96      379.50     17.18 o 
   4   4   1      516.83      503.22     22.57 o 
   5   4   1     2475.78     2417.63     55.25 o 
   6   4   1      192.19      200.86     19.96 o 
   7   4   1      111.80       95.06     15.46 o 
   8   4   1      164.29      175.88     22.42 o 
   9   4   1       15.15        5.91     12.41 o 
  10   4   1       28.92        6.43     10.14 o 
   0   5   1      911.93      851.79     31.70 o 
   1   5   1     1384.60     1279.78     38.08 o 
   2   5   1     1541.63     1506.28     19.68 o 
   3   5   1      412.21      423.77     16.92 o 
   4   5   1      170.57      183.99     13.82 o 
   5   5   1      177.94      162.66     14.72 o 
   6   5   1      224.50      192.31     19.98 o 
   7   5   1      460.87      473.26     33.42 o 
   8   5   1       61.42       63.85     14.33 o 
   9   5   1      616.66      662.91     46.24 o 
  10   5   1       31.43       44.81     12.53 o 
   1   6   1     4096.32     4037.05     52.59 o 
   2   6   1      314.94      336.76     10.37 o 
   3   6   1       84.90       62.65      7.05 o 
   4   6   1       32.04       29.79      5.62 o 
   5   6   1      244.74      228.71     17.33 o 
   6   6   1       57.26       55.66     11.24 o 
   7   6   1      651.84      678.44     39.98 o 
   8   6   1      296.39      286.42     28.49 o 
   9   6   1      121.89       93.84     21.78 o 
  10   6   1       34.82       37.02     12.59 o 
   0   7   1      446.67      484.76     26.71 o 
   1   7   1      590.22      522.56     17.43 o 
   2   7   1     1194.34     1289.31     18.78 o 
   3   7   1     3682.26     3972.34     51.09 o 
   4   7   1       48.72       80.55      8.97 o 
   5   7   1      242.97      241.16     15.50 o 
   6   7   1     1068.95     1012.54     37.85 o 
   7   7   1       46.62       37.46      8.81 o 
   8   7   1        4.75        8.31      8.09 o 
   9   7   1       61.24       61.08     14.94 o 
  10   7   1       68.74       82.32     16.18 o 
   1   8   1      544.57      563.17     23.28 o 
   2   8   1      349.33      346.44     10.49 o 
   3   8   1      461.90      428.34     15.49 o 
   4   8   1      277.70      289.93     16.54 o 
   5   8   1     1167.86     1163.21     44.60 o 
   6   8   1     1512.26     1456.68     45.40 o 
   7   8   1       47.47       33.21      8.06 o 
   8   8   1      131.07      118.70     18.37 o 
   9   8   1       11.44       20.47     10.34 o 
  10   8   1        9.59       11.42      9.90 o 
   0   9   1      140.50      153.89     22.72 o 
   1   9   1     1427.64     1423.56     24.97 o 
   2   9   1      261.60      264.68     13.73 o 
   3   9   1      106.52       92.13      6.25 o 
   4   9   1      144.45      134.86     10.07 o 
   5   9   1      413.60      419.58     22.32 o 
   6   9   1      416.08      415.95     24.38 o 
   7   9   1      287.78      273.45     22.86 o 
   8   9   1      291.70      292.70     29.30 o 
   9   9   1      265.79      288.59     26.74 o 
  10   9   1       83.11       74.41     21.38 o 
   1  10   1     1155.29     1199.38     33.78 o 
   2  10   1     1558.50     1693.74     39.05 o 
   3  10   1      759.64      757.14     17.99 o 
   4  10   1      829.14      772.28     23.82 o 
   5  10   1        7.53        6.20      5.21 o 
   6  10   1      576.73      490.79     27.81 o 
   7  10   1      183.64      147.34     15.33 o 
   8  10   1      387.09      360.24     31.30 o 
   9  10   1       12.47        4.07     10.01 o 
  10  10   1       27.21        7.90     11.20 o 
   0  11   1      947.72      928.67     37.55 o 
   1  11   1     1529.55     1661.72     29.14 o 
   2  11   1      972.67      981.41     31.15 o 
   3  11   1      706.56      712.40     18.82 o 
   4  11   1      418.46      465.68     16.26 o 
   5  11   1      106.00      127.91     11.74 o 
   6  11   1      396.35      416.18     23.07 o 
   7  11   1      182.26      181.41     15.97 o 
   8  11   1      609.53      655.03     37.31 o 
   9  11   1      157.44      187.26     21.87 o 
   1  12   1      919.56      958.70     26.61 o 
   2  12   1      147.52      171.03     13.70 o 
   3  12   1      195.31      203.75      9.45 o 
   4  12   1      700.07      705.33     22.33 o 
   5  12   1      591.97      538.65     20.55 o 
   6  12   1      218.12      232.82     17.27 o 
   7  12   1       85.53       76.30     15.83 o 
   8  12   1       55.15       45.00      8.91 o 
   9  12   1       24.57       23.37     10.26 o 
   0  13   1     1012.94     1045.76     43.21 o 
   1  13   1     1031.14     1080.74     25.74 o 
   2  13   1      970.11      932.52     29.76 o 
   3  13   1        4.02        6.89      3.90 o 
   4  13   1       39.92       31.31      5.39 o 
   5  13   1      326.28      348.72     16.47 o 
   6  13   1     1021.28     1031.52     31.04 o 
   7  13   1       39.18       36.52      8.06 o 
   8  13   1      201.17      222.31     22.45 o 
   9  13   1      166.04      173.18     26.61 o 
   1  14   1      243.05      212.73     12.00 o 
   2  14   1       98.26       84.86      9.92 o 
   3  14   1       31.68       23.10      5.12 o 
   4  14   1      273.89      284.48     13.34 o 
   5  14   1      420.80      383.84     19.49 o 
   6  14   1      793.15      726.44     25.51 o 
   7  14   1      246.22      243.09     21.82 o 
   8  14   1      235.65      248.68     29.89 o 
   9  14   1       81.39       80.59     26.90 o 
   0  15   1     1264.04     1354.41     52.74 o 
   1  15   1      732.85      748.64     23.26 o 
   2  15   1      328.20      308.84     21.37 o 
   3  15   1      601.35      568.17     24.16 o 
   4  15   1      120.87      109.29     12.04 o 
   5  15   1      118.54      100.19      9.91 o 
   6  15   1      146.52      154.42     14.08 o 
   7  15   1      584.53      602.54     82.59 o 
   8  15   1      169.35      180.13     25.93 o 
   1  16   1       17.75       14.16      4.77 o 
   2  16   1      109.76      126.81     13.99 o 
   3  16   1      406.86      431.93     23.46 o 
   4  16   1      414.03      421.34     22.94 o 
   5  16   1      169.70      159.74     13.01 o 
   6  16   1       51.04       42.79     12.65 o 
   7  16   1       19.05       26.71     10.89 o 
   8  16   1       73.57       60.02     15.51 o 
   0  17   1       28.64       33.37      9.44 o 
   1  17   1     1929.39     1945.64     55.54 o 
   2  17   1      739.36      733.99     33.88 o 
   3  17   1      112.78      115.97     12.98 o 
   4  17   1      454.75      430.85     22.57 o 
   5  17   1      112.15       98.96     13.21 o 
   6  17   1      279.38      243.87     27.07 o 
   7  17   1      122.26      144.05     24.35 o 
   8  17   1      104.55      187.20     34.49 o 
   1  18   1      553.13      617.44     40.13 o 
   2  18   1        9.14       -1.34      5.30 o 
   3  18   1     1207.21     1237.95     49.59 o 
   4  18   1      139.35      119.81     12.40 o 
   5  18   1      811.80      878.80     43.16 o 
   6  18   1       93.96      122.35     21.40 o 
   7  18   1      148.87      125.78     20.54 o 
   8  18   1        2.61       -0.43     25.33 o 
   0  19   1     3278.34     3487.73    150.32 o 
   1  19   1      126.26      115.84     11.90 o 
   2  19   1      679.20      703.60     50.04 o 
   3  19   1       41.65       43.45     11.33 o 
   4  19   1       16.81       10.20      5.07 o 
   5  19   1      123.02      110.09     16.14 o 
   6  19   1       58.47       67.91     13.93 o 
   7  19   1       40.77       70.01     21.10 o 
   1  20   1      683.14      763.12     30.19 o 
   2  20   1      370.32      405.02     26.66 o 
   3  20   1      368.56      407.19     28.40 o 
   4  20   1      633.69      682.75     33.91 o 
   5  20   1       73.15       64.98     11.57 o 
   6  20   1      140.83      153.41     19.97 o 
   7  20   1       50.45       35.73     12.75 o 
   0  21   1      419.08      407.44     33.83 o 
   1  21   1        6.86        2.41      3.25 o 
   2  21   1      212.60      181.87     23.22 o 
   3  21   1      134.43      141.41     20.24 o 
   4  21   1      134.31      123.83     15.26 o 
   5  21   1       49.61       37.02     11.18 o 
   6  21   1       73.22       67.52     17.03 o 
   7  21   1       20.39       12.07     31.36 o 
   1  22   1      147.43      145.31     20.14 o 
   2  22   1      198.47      209.95     25.16 o 
   3  22   1       21.15       20.21      7.94 o 
   4  22   1      928.32     1010.19     42.42 o 
   5  22   1       25.56       34.09     12.85 o 
   6  22   1      120.64      147.50     24.52 o 
   0  23   1      653.89      598.94     43.17 o 
   1  23   1       41.32       43.57     11.84 o 
   2  23   1      409.24      385.43     34.27 o 
   3  23   1        7.37       -4.46      8.34 o 
   4  23   1       20.40       12.39      6.50 o 
   5  23   1       24.61        0.97     12.74 o 
   6  23   1      201.19      276.54     39.24 o 
   1  24   1       68.83       36.16     11.99 o 
   2  24   1       42.89       51.09     13.31 o 
   3  24   1      164.37      189.74     41.89 o 
   4  24   1      330.57      365.91     30.29 o 
   5  24   1      168.17      185.56     26.38 o 
   0  25   1      284.52      215.19     51.74 o 
   1  25   1      168.25      179.43     34.68 o 
   2  25   1       73.62       61.49     14.91 o 
   3  25   1       57.23       83.82     18.49 o 
   4  25   1       11.59       10.03     17.36 o 
   1  26   1       22.05       22.44     14.31 o 
   2  26   1       38.34       40.47     17.55 o 
   3  26   1      658.44      662.24     64.88 o 
   4  26   1        1.39        5.32     12.46 o 
   0  27   1        6.02        0.26     11.01 o 
   1  27   1       40.61       62.87     38.63 o 
   2  27   1       25.57       22.53     35.19 o 
   3  27   1       53.41       72.97     23.01 o 
   1  28   1        3.85       12.92     19.00 o 
   0   0   2    33662.81    33430.82    178.30 o 
   2   0   2      160.82      170.64     16.02 o 
   4   0   2      317.84      405.03     31.66 o 
   6   0   2      583.38      563.71     43.57 o 
   8   0   2     2050.77     2156.62     98.16 o 
  10   0   2      326.01      370.28     72.19 o 
   1   1   2     9413.41     9447.87     93.19 o 
   2   1   2     1488.00     1446.18     29.15 o 
   3   1   2      589.87      634.65     24.21 o 
   4   1   2      878.44      904.52     32.02 o 
   5   1   2      109.58      137.61     14.42 o 
   6   1   2      106.68      104.70     13.76 o 
   7   1   2      124.25      140.66     22.76 o 
   8   1   2      196.72      189.72     21.29 o 
   9   1   2       59.90       45.26     11.83 o 
  10   1   2      274.97      281.98     29.23 o 
   0   2   2    19070.85    18749.94    194.31 o 
   1   2   2     9607.10     9271.08     73.37 o 
   2   2   2      857.09      871.02     20.48 o 
   3   2   2       42.62       54.97      7.57 o 
   4   2   2      118.39      132.75     12.58 o 
   5   2   2       60.75       54.38      9.72 o 
   6   2   2     1364.53     1345.90     47.11 o 
   7   2   2     1171.21     1134.87     46.95 o 
   8   2   2      737.53      700.73     39.71 o 
   9   2   2      174.38      186.20     22.21 o 
  10   2   2       53.58       61.85     15.22 o 
   1   3   2     5001.05     4913.95     75.54 o 
   2   3   2       54.01       52.89      5.53 o 
   3   3   2     1750.77     1743.64     36.09 o 
   4   3   2     1391.56     1542.34     35.76 o 
   5   3   2      909.97      891.96     28.37 o 
   6   3   2      170.02      189.25     15.90 o 
   7   3   2      174.40      181.82     17.54 o 
   8   3   2      171.33      176.17     20.23 o 
   9   3   2       35.62       37.20     14.50 o 
  10   3   2       67.47       59.00     13.61 o 
   0   4   2     4552.01     4697.86     55.12 o 
   1   4   2    12394.06    12473.12     87.92 o 
   2   4   2      497.29      517.27     16.15 o 
   3   4   2      174.15      164.02      9.60 o 
   4   4   2      194.25      235.43     16.29 o 
   5   4   2       23.06       25.78      5.23 o 
   6   4   2      144.14      148.86     14.19 o 
   7   4   2     2184.61     2058.40     55.16 o 
   8   4   2      292.02      304.53     23.32 o 
   9   4   2      100.89       95.53     16.91 o 
  10   4   2       53.58       79.55     17.21 o 
   1   5   2     3670.23     3733.55     52.05 o 
   2   5   2      772.37      829.94     16.31 o 
   3   5   2     2027.40     1989.03     37.74 o 
   4   5   2       37.09       42.49      6.79 o 
   5   5   2     1056.01     1097.29     29.29 o 
   6   5   2      180.31      205.40     16.53 o 
   7   5   2      415.80      403.78     24.57 o 
   8   5   2       56.07       48.37     10.03 o 
   9   5   2       70.63       51.57     12.35 o 
  10   5   2      144.26      150.97     21.05 o 
   0   6   2     4538.47     4516.61     58.29 o 
   1   6   2     1782.67     1677.19     30.32 o 
   2   6   2      653.89      669.95     16.16 o 
   3   6   2     2895.45     3110.84     36.35 o 
   4   6   2      798.19      837.46     22.59 o 
   5   6   2       82.52       89.15     12.12 o 
   6   6   2     1225.59     1166.58     39.83 o 
   7   6   2      518.92      509.97     27.43 o 
   8   6   2       27.23       17.99      7.16 o 
   9   6   2      523.10      504.15     31.55 o 
  10   6   2       27.09       15.46     11.30 o 
   1   7   2      338.56      338.33     13.91 o 
   2   7   2     1293.21     1305.98     24.98 o 
   3   7   2     1397.96     1399.79     24.57 o 
   4   7   2      914.55      894.02     23.27 o 
   5   7   2     1742.67     1722.55     34.66 o 
   6   7   2      824.54      838.43     28.34 o 
   7   7   2     1031.08     1035.68     34.47 o 
   8   7   2       68.33       75.31     12.43 o 
   9   7   2       86.36       92.09     14.01 o 
  10   7   2       23.63       36.35     13.19 o 
   0   8   2     3988.66     3845.99     93.39 o 
   1   8   2      370.17      390.18     16.58 o 
   2   8   2     1462.89     1451.51     29.94 o 
   3   8   2      442.14      468.60     15.03 o 
   4   8   2      300.60      268.77     12.90 o 
   5   8   2      210.14      204.72     12.86 o 
   6   8   2      158.14      135.17     11.74 o 
   7   8   2       10.57       12.10      5.58 o 
   8   8   2      348.33      322.06     23.51 o 
   9   8   2        3.74       -8.47      7.15 o 
  10   8   2       77.96       59.24     14.80 o 
   1   9   2      418.08      430.17     17.66 o 
   2   9   2     1203.85     1203.40     30.24 o 
   3   9   2      397.66      425.62     12.94 o 
   4   9   2     1453.92     1421.32     28.00 o 
   5   9   2      119.02      117.71      9.71 o 
   6   9   2     1350.56     1303.31     35.03 o 
   7   9   2       13.04       11.71      5.23 o 
   8   9   2       88.12       73.73     11.56 o 
   9   9   2       93.51       85.71     15.34 o 
  10   9   2       93.76       60.47     26.15 o 
   0  10   2     3862.83     3568.53     91.93 o 
   1  10   2      661.45      691.69     23.92 o 
   2  10   2      642.04      604.67     23.79 o 
   3  10   2       54.02       56.04      5.95 o 
   4  10   2      205.29      209.96     11.05 o 
   5  10   2      849.98      866.03     25.83 o 
   6  10   2       99.20      116.56     10.74 o 
   7  10   2        3.95        7.43      4.63 o 
   8  10   2      843.25      850.78     37.67 o 
   9  10   2       27.51       25.54      7.71 o 
   1  11   2      957.20      977.93     25.99 o 
   2  11   2     1422.00     1416.63     48.02 o 
   3  11   2      514.07      579.13     20.62 o 
   4  11   2     1505.77     1481.20     28.78 o 
   5  11   2      438.01      438.28     22.03 o 
   6  11   2      327.23      313.42     17.41 o 
   7  11   2        4.37        5.65      4.82 o 
   8  11   2       34.86       26.77      6.68 o 
   9  11   2      169.73      159.67     20.81 o 
   0  12   2     1834.45     1838.64     69.80 o 
   1  12   2      463.09      430.88     17.75 o 
   2  12   2      791.95      772.42     36.88 o 
   3  12   2      556.21      589.52     20.47 o 
   4  12   2      506.52      500.55     15.65 o 
   5  12   2      291.50      284.97     14.97 o 
   6  12   2      843.09      824.95     30.18 o 
   7  12   2      476.87      521.48     27.17 o 
   8  12   2       54.76       59.19     10.69 o 
   9  12   2       86.37       60.55     24.23 o 
   1  13   2      942.02      909.52     26.38 o 
   2  13   2       56.59       58.29      9.45 o 
   3  13   2      854.01      803.57     27.25 o 
   4  13   2      891.03      867.89     27.87 o 
   5  13   2      907.79      940.42     28.73 o 
   6  13   2      140.68      147.41     11.86 o 
   7  13   2      196.00      185.92     16.26 o 
   8  13   2      235.71      265.34     40.36 o 
   9  13   2       54.70       80.35     37.73 o 
   0  14   2       33.34       48.18     10.90 o 
   1  14   2     2059.98     2126.87     43.09 o 
   2  14   2       75.75       71.73     11.33 o 
   3  14   2       97.04       97.63     10.03 o 
   4  14   2      858.35      862.53     28.33 o 
   5  14   2        7.14       10.86      3.86 o 
   6  14   2        7.26       13.66      4.65 o 
   7  14   2      413.57      434.33     24.38 o 
   8  14   2      176.57      224.13     62.41 o 
   1  15   2       65.13       78.42      8.10 o 
   2  15   2      564.13      557.84     29.84 o 
   3  15   2      943.00      964.40     31.01 o 
   4  15   2      165.96      148.94     12.34 o 
   5  15   2      907.85      878.22     33.18 o 
   6  15   2      132.83      129.02     13.72 o 
   7  15   2      248.62      231.17     26.33 o 
   8  15   2       58.09       28.90     16.41 o 
   0  16   2      303.02      298.76     26.28 o 
   1  16   2      522.42      545.18     23.05 o 
   2  16   2      168.56      189.85     15.71 o 
   3  16   2      404.16      390.65     22.31 o 
   4  16   2        0.73       -5.79      4.43 o 
   5  16   2       26.84       38.75      8.44 o 
   6  16   2      186.44      196.56     20.83 o 
   7  16   2      352.36      430.51     50.11 o 
   8  16   2        7.66       -4.35     14.41 o 
   1  17   2       35.60       35.25      6.62 o 
   2  17   2       86.11      117.51     27.53 o 
   3  17   2     1069.55     1027.83     36.75 o 
   4  17   2      801.08      823.96     34.53 o 
   5  17   2      151.54      134.09     16.18 o 
   6  17   2      132.08      152.58     18.14 o 
   7  17   2      174.21      213.34     30.01 o 
   8  17   2       68.30       88.26     24.32 o 
   0  18   2     1977.02     1834.03     68.33 o 
   1  18   2      407.62      387.70     26.74 o 
   2  18   2      218.17      201.03     19.26 o 
   3  18   2      829.31      818.10     33.46 o 
   4  18   2      119.49      119.63     13.47 o 
   5  18   2       94.16      113.02     15.47 o 
   6  18   2      247.29      258.16     31.73 o 
   7  18   2       48.17       39.51     13.71 o 
   8  18   2      391.66      337.78     66.72 o 
   1  19   2      132.85      132.25     11.07 o 
   2  19   2      915.13      861.13     48.59 o 
   3  19   2      121.52      106.05     12.69 o 
   4  19   2      527.59      518.07     28.71 o 
   5  19   2       58.82       59.53     12.35 o 
   6  19   2      104.36      122.71     22.26 o 
   7  19   2       16.91       16.25     16.22 o 
   0  20   2      485.99      475.18     35.78 o 
   1  20   2      149.87      121.31     10.57 o 
   2  20   2      543.22      543.61     39.48 o 
   3  20   2       75.06       75.50     11.06 o 
   4  20   2      181.76      179.20     17.52 o 
   5  20   2        6.56       -5.55     10.71 o 
   6  20   2      183.59      220.52     29.75 o 
   7  20   2      182.72      168.33     49.69 o 
   1  21   2      187.60      166.63     21.38 o 
   2  21   2       31.40       26.83     10.04 o 
   3  21   2      245.33      266.64     23.58 o 
   4  21   2      671.06      757.84     43.42 o 
   5  21   2       84.18      107.78     20.59 o 
   6  21   2       66.35       62.87     16.43 o 
   0  22   2      183.88      212.23     24.61 o 
   1  22   2      232.04      270.03     27.48 o 
   2  22   2      590.57      564.70     42.00 o 
   3  22   2       26.68       44.32     10.48 o 
   4  22   2       30.99       33.03     17.75 o 
   5  22   2        0.53        2.21      6.38 o 
   6  22   2        4.73        1.92     28.24 o 
   1  23   2       90.40       97.96     17.32 o 
   2  23   2       59.74       44.12     12.43 o 
   3  23   2      236.44      265.42     33.63 o 
   4  23   2      286.57      315.39     28.86 o 
   5  23   2      297.01      322.60     35.32 o 
   0  24   2      174.03      175.14     49.85 o 
   1  24   2      232.90      229.99     37.40 o 
   2  24   2      257.85      305.67     32.08 o 
   3  24   2      132.00      151.03     27.28 o 
   4  24   2      160.15      196.65     28.26 o 
   5  24   2       35.60       40.19     15.88 o 
   1  25   2      122.11       91.77     52.54 o 
   2  25   2       97.71      108.31     27.96 o 
   3  25   2      383.47      408.15     39.61 o 
   4  25   2      109.92      128.55     27.13 o 
   0  26   2       44.19       34.49     28.12 o 
   1  26   2      231.51      266.84     42.57 o 
   2  26   2      126.63      141.06     32.31 o 
   3  26   2      190.21      148.09     33.79 o 
   1  27   2        1.66      -15.63     16.06 o 
   2  27   2      177.21      189.01     36.80 o 
   2   0   3     4900.47     4911.68     84.92 o 
   4   0   3       15.99        7.21     13.84 o 
   6   0   3      769.86      804.34     54.57 o 
   8   0   3       24.81       50.35     16.15 o 
  10   0   3      160.73      283.37     98.02 o 
   0   1   3     2217.48     2286.98     54.64 o 
   1   1   3       24.52       33.22      5.09 o 
   2   1   3      900.62      955.41     24.26 o 
   3   1   3      828.87      847.55     21.35 o 
   4   1   3      419.61      429.54     24.03 o 
   5   1   3      104.84      121.59     15.76 o 
   6   1   3     1028.19     1062.97     43.91 o 
   7   1   3      205.97      220.36     21.95 o 
   8   1   3      488.34      513.39     35.13 o 
   9   1   3        7.21        7.24      8.78 o 
  10   1   3      186.25      218.79     25.39 o 
   1   2   3     1301.20     1324.96     26.76 o 
   2   2   3      267.84      303.58     12.41 o 
   3   2   3      341.23      353.25     14.60 o 
   4   2   3      120.04      107.17     12.33 o 
   5   2   3      517.57      521.03     25.85 o 
   6   2   3       83.59      106.74     14.91 o 
   7   2   3       17.76        9.76      7.77 o 
   8   2   3      247.88      247.16     24.96 o 
   9   2   3       35.10       32.68     11.15 o 
  10   2   3       42.95       37.64     12.57 o 
   0   3   3     1403.07     1607.13     51.12 o 
   1   3   3      663.23      689.86     21.57 o 
   2   3   3      519.64      528.34     15.13 o 
   3   3   3      679.55      742.06     20.36 o 
   4   3   3      491.46      469.68     25.12 o 
   5   3   3      329.82      335.12     20.77 o 
   6   3   3       15.06       19.49      8.65 o 
   7   3   3      691.77      680.86     38.20 o 
   8   3   3      198.33      189.15     21.37 o 
   9   3   3        6.69        5.30      8.09 o 
  10   3   3       65.44       71.96     15.88 o 
   1   4   3      878.36      853.52     31.69 o 
   2   4   3      157.21      147.94     12.29 o 
   3   4   3       89.43       80.87      8.05 o 
   4   4   3      173.33      174.63     15.53 o 
   5   4   3      606.33      635.29     31.31 o 
   6   4   3       36.26       44.87     10.36 o 
   7   4   3      936.93      973.41     44.84 o 
   8   4   3       64.53       57.86     12.56 o 
   9   4   3      180.73      163.83     21.70 o 
  10   4   3       56.37       57.67     14.03 o 
   0   5   3     3161.51     3288.28     76.17 o 
   1   5   3     1398.04     1389.23     29.99 o 
   2   5   3      362.45      367.56     17.57 o 
   3   5   3        9.20        2.10      2.73 o 
   4   5   3      562.28      669.06     29.77 o 
   5   5   3       93.85       76.44     11.69 o 
   6   5   3      587.82      614.99     33.29 o 
   7   5   3      228.37      259.77     23.51 o 
   8   5   3      189.52      220.01     22.69 o 
   9   5   3      301.56      299.26     28.57 o 
  10   5   3        2.88        9.78     10.62 o 
   1   6   3     1185.71     1222.63     30.91 o 
   2   6   3      472.01      490.17     22.64 o 
   3   6   3      612.69      655.22     28.91 o 
   4   6   3      571.08      617.15     21.08 o 
   5   6   3     1285.20     1361.99     45.72 o 
   6   6   3      562.62      512.52     30.50 o 
   7   6   3      149.95      150.40     18.05 o 
   8   6   3      121.17      124.72     17.97 o 
   9   6   3      134.02      116.92     18.60 o 
  10   6   3      226.96      217.83     34.23 o 
   0   7   3      818.76      945.42     30.18 o 
   1   7   3        7.62       16.56      7.86 o 
   2   7   3     1854.31     2047.18     42.52 o 
   3   7   3       48.11       43.76      8.34 o 
   4   7   3      526.61      544.57     17.95 o 
   5   7   3      504.29      559.80     23.11 o 
   6   7   3       88.68       99.76     26.77 o 
   7   7   3      259.33      235.50     18.68 o 
   8   7   3       45.36       40.61     11.26 o 
   9   7   3      545.04      541.75     38.36 o 
  10   7   3       14.15        2.29     11.20 o 
   1   8   3      160.46      158.08     12.48 o 
   2   8   3     3823.72     4029.22     66.52 o 
   3   8   3       34.36       41.08      7.92 o 
   4   8   3       19.19       12.58      3.36 o 
   5   8   3      421.47      410.44     17.19 o 
   6   8   3      604.60      601.88     37.33 o 
   7   8   3       51.51       49.49     11.25 o 
   8   8   3      119.67      149.00     19.51 o 
   9   8   3       16.57        4.72      8.09 o 
   0   9   3      769.57      709.16     28.00 o 
   1   9   3      483.72      531.03     22.70 o 
   2   9   3      422.95      423.00     25.41 o 
   3   9   3      261.68      250.98     19.41 o 
   4   9   3       20.03       20.11      4.74 o 
   5   9   3      303.44      312.36     14.78 o 
   6   9   3      234.48      235.63     15.76 o 
   7   9   3       31.18       26.92      6.88 o 
   8   9   3       78.17       89.78     15.36 o 
   9   9   3       68.87       97.34     17.26 o 
   1  10   3     1293.79     1340.99     32.71 o 
   2  10   3      497.49      513.39     28.44 o 
   3  10   3       72.91       69.99      6.03 o 
   4  10   3      618.95      621.60     15.72 o 
   5  10   3      480.21      464.72     17.04 o 
   6  10   3     1367.41     1284.97     45.44 o 
   7  10   3       10.29       13.90      5.90 o 
   8  10   3       52.98       39.83     13.60 o 
   9  10   3        4.74       -1.06      7.15 o 
   0  11   3     1313.85     1390.63     42.54 o 
   1  11   3       77.12       81.27      6.85 o 
   2  11   3     1356.88     1307.66     51.90 o 
   3  11   3      159.65      156.21      9.86 o 
   4  11   3      171.27      171.74     11.89 o 
   5  11   3      565.39      546.20     23.58 o 
   6  11   3       46.26       44.54     10.38 o 
   7  11   3       90.23       82.58     11.48 o 
   8  11   3      293.75      325.00     40.56 o 
   9  11   3       54.74       40.36     23.32 o 
   1  12   3      328.60      334.44     13.85 o 
   2  12   3      183.18      165.50     11.09 o 
   3  12   3      369.59      378.47     16.30 o 
   4  12   3       91.85      102.90     13.82 o 
   5  12   3     1260.19     1249.83     30.08 o 
   6  12   3       35.25       19.14      6.84 o 
   7  12   3       47.12       36.20      7.79 o 
   8  12   3       80.47       75.23     15.90 o 
   0  13   3      723.70      716.97     29.78 o 
   1  13   3      478.51      467.46     16.35 o 
   2  13   3     1294.28     1277.37     30.30 o 
   3  13   3      226.30      232.27     13.64 o 
   4  13   3      112.52       86.22      9.67 o 
   5  13   3      337.46      344.15     15.78 o 
   6  13   3      476.81      496.66     22.89 o 
   7  13   3       71.63       82.30     12.44 o 
   8  13   3      127.55      122.20     21.08 o 
   1  14   3      177.44      193.74     11.07 o 
   2  14   3       37.32       44.25      6.82 o 
   3  14   3      420.39      435.35     19.47 o 
   4  14   3      771.96      760.74     28.60 o 
   5  14   3       81.72       88.77     12.09 o 
   6  14   3      271.88      263.77     19.50 o 
   7  14   3      105.63      149.74     19.91 o 
   8  14   3      107.77      103.63     21.25 o 
   0  15   3     1205.57     1240.79     42.25 o 
   1  15   3     2580.11     2591.60     44.80 o 
   2  15   3      210.46      213.79     15.83 o 
   3  15   3      626.72      605.84     22.91 o 
   4  15   3       18.65       13.57      5.13 o 
   5  15   3      259.19      255.24     19.86 o 
   6  15   3       37.79       27.46     12.22 o 
   7  15   3      457.92      456.64     33.36 o 
   8  15   3       10.04       13.08     15.28 o 
   1  16   3      132.66      137.52      9.92 o 
   2  16   3      199.98      187.52     22.30 o 
   3  16   3      229.93      240.39     16.20 o 
   4  16   3       31.10       18.36      5.80 o 
   5  16   3      113.97      106.08     13.30 o 
   6  16   3      104.29       80.07     17.85 o 
   7  16   3      569.63      612.14     50.22 o 
   8  16   3       36.62       52.98     17.13 o 
   0  17   3     1516.39     1565.56     64.43 o 
   1  17   3       86.03       71.90      7.30 o 
   2  17   3      755.64      590.50     39.76 o 
   3  17   3      310.50      302.80     20.36 o 
   4  17   3      141.14      156.91     15.45 o 
   5  17   3       91.74       98.39     19.19 o 
   6  17   3      156.79      117.12     31.41 o 
   7  17   3      506.00      589.11     49.36 o 
   1  18   3      382.98      379.55     18.24 o 
   2  18   3       10.79        5.48      6.06 o 
   3  18   3      609.51      666.70     31.75 o 
   4  18   3      147.04      181.55     21.57 o 
   5  18   3      205.34      232.21     28.01 o 
   6  18   3        4.61      -16.73     11.15 o 
   7  18   3       84.38       78.93     18.14 o 
   0  19   3      773.40      708.30     47.06 o 
   1  19   3      229.89      221.11     21.23 o 
   2  19   3       20.17       20.33      7.23 o 
   3  19   3       23.63       11.40      9.22 o 
   4  19   3       15.58       12.15      8.50 o 
   5  19   3       17.04        3.90     13.32 o 
   6  19   3       23.25       13.23     23.32 o 
   7  19   3       16.09      -11.87     14.67 o 
   1  20   3       45.32       27.64      9.41 o 
   2  20   3      189.14      183.18     32.39 o 
   3  20   3      242.68      250.55     36.23 o 
   4  20   3      400.07      421.98     33.06 o 
   5  20   3      176.00      162.26     26.15 o 
   6  20   3      274.22      280.32     33.98 o 
   7  20   3      135.23      148.41     66.56 o 
   0  21   3      988.60      993.17     74.87 o 
   1  21   3       65.94       60.61     14.47 o 
   2  21   3      850.74      872.69     52.41 o 
   3  21   3       63.50       66.74     17.23 o 
   4  21   3       26.27       30.05     12.58 o 
   5  21   3       78.35       63.67     15.65 o 
   6  21   3      130.55      121.01     45.16 o 
   1  22   3       75.63       75.24     15.16 o 
   2  22   3      357.90      430.34     37.80 o 
   3  22   3      115.23      121.97     21.17 o 
   4  22   3      876.41      962.71     61.23 o 
   5  22   3       50.96       42.37     13.49 o 
   6  22   3      128.92      123.37     27.17 o 
   0  23   3      117.35      131.45     42.42 o 
   1  23   3      395.90      359.14     47.33 o 
   2  23   3       45.11       48.67     13.60 o 
   3  23   3      130.24      114.14     21.16 o 
   4  23   3        4.89        1.64     11.25 o 
   5  23   3       84.14      105.76     24.33 o 
   1  24   3      368.79      361.71     49.53 o 
   2  24   3       93.59       92.64     26.14 o 
   3  24   3      389.67      427.47     40.29 o 
   4  24   3      132.18      163.34     31.22 o 
   0  25   3      224.50      276.00     60.99 o 
   1  25   3      108.07      115.15     30.26 o 
   2  25   3        0.58        2.69     17.20 o 
   3  25   3       64.75       80.94     25.35 o 
   1  26   3       19.36        6.15     35.68 o 
   2  26   3       13.16        2.73     14.52 o 
   0   0   4     1219.83     1342.24     51.45 o 
   2   0   4      338.01      366.74     26.50 o 
   4   0   4       76.95       74.67     10.67 o 
   6   0   4     1346.62     1391.63     74.61 o 
   8   0   4     1916.62     1933.84    150.42 o 
  10   0   4      490.55      560.57     60.33 o 
   1   1   4      233.64      225.32     20.40 o 
   2   1   4      317.92      304.82     16.93 o 
   3   1   4      317.69      325.23     18.44 o 
   4   1   4      647.60      651.57     22.08 o 
   5   1   4      300.86      318.16     17.71 o 
   6   1   4       60.48       36.64     10.59 o 
   7   1   4      245.98      252.96     26.48 o 
   8   1   4       58.25       58.29     12.72 o 
   9   1   4      206.05      184.40     23.12 o 
  10   1   4      324.25      354.20     47.50 o 
   0   2   4     2450.07     2475.38     72.05 o 
   1   2   4      201.04      192.04     13.35 o 
   2   2   4      410.68      410.43     23.32 o 
   3   2   4       39.59       46.81      7.42 o 
   4   2   4      279.92      311.93     16.77 o 
   5   2   4      211.51      197.46     15.60 o 
   6   2   4      647.07      662.74     37.34 o 
   7   2   4      706.47      651.22     52.86 o 
   8   2   4      182.97      172.71     21.26 o 
   9   2   4      180.56      163.74     21.68 o 
   1   3   4      749.38      852.94     36.15 o 
   2   3   4      941.95      960.06     25.44 o 
   3   3   4     1008.61      992.92     30.41 o 
   4   3   4      515.58      531.27     19.46 o 
   5   3   4      311.36      304.00     18.81 o 
   6   3   4      137.38      141.26     17.53 o 
   7   3   4      111.36      103.47     15.98 o 
   8   3   4      393.40      428.22     33.34 o 
   9   3   4      141.44      156.24     21.49 o 
   0   4   4     1817.86      488.58   1052.98 o 
   1   4   4     5505.47     5697.20     96.34 o 
   2   4   4      689.16      729.94     34.28 o 
   3   4   4      134.08      129.87     15.46 o 
   4   4   4       34.62       39.43      6.03 o 
   5   4   4       83.32       88.41     10.17 o 
   6   4   4        9.19        7.70      6.70 o 
   7   4   4      712.67      694.16     39.89 o 
   8   4   4      183.69      221.40     24.24 o 
   9   4   4      152.68      121.12     18.05 o 
   1   5   4     1551.36      793.11    884.25 o 
   2   5   4      444.74      419.81     22.78 o 
   3   5   4     1345.34     1369.42     51.98 o 
   4   5   4      634.18      652.24     21.54 o 
   5   5   4       66.82       71.68      8.26 o 
   6   5   4        0.74        6.97      6.49 o 
   7   5   4       13.33       17.65      9.44 o 
   8   5   4       17.90        6.42     10.54 o 
   9   5   4       94.79       98.67     17.04 o 
   0   6   4     1981.95     2027.78     91.39 o 
   1   6   4      841.60      823.07     31.75 o 
   2   6   4     2266.30     2487.05     63.69 o 
   3   6   4      176.42      225.75     22.17 o 
   4   6   4     1070.70     1146.14     44.07 o 
   5   6   4      239.41      249.39     14.15 o 
   6   6   4      428.19      387.14     24.94 o 
   7   6   4      410.42      437.21     31.59 o 
   8   6   4       94.35      107.35     17.74 o 
   9   6   4      243.85      259.65     27.90 o 
   1   7   4      217.10      198.43     26.33 o 
   2   7   4      207.13      226.15     19.62 o 
   3   7   4      289.20      336.51     26.80 o 
   4   7   4      375.51      359.85     22.34 o 
   5   7   4     1371.19     1312.96     35.93 o 
   6   7   4       37.84       32.71      6.25 o 
   7   7   4      321.55      336.11     24.47 o 
   8   7   4       50.68       61.37     14.06 o 
   9   7   4        2.46       21.35     10.40 o 
   0   8   4     3085.80     3118.62    113.56 o 
   1   8   4      704.46      698.67     29.31 o 
   2   8   4      923.70      991.35     48.68 o 
   3   8   4      106.77      111.91     12.72 o 
   4   8   4       76.57       92.16     12.12 o 
   5   8   4      985.93     1062.69     45.50 o 
   6   8   4      536.10      525.59     21.66 o 
   7   8   4       35.78       35.77      8.81 o 
   8   8   4      119.45      120.44     18.16 o 
   9   8   4       34.41        7.61     10.49 o 
   1   9   4       44.46       44.18      9.50 o 
   2   9   4      345.70      294.15     46.59 o 
   3   9   4      327.12      326.47     23.79 o 
   4   9   4      983.80      946.66     36.79 o 
   5   9   4       38.65       22.93      8.41 o 
   6   9   4     1226.76     1333.72     46.36 o 
   7   9   4       57.81       37.07     13.66 o 
   8   9   4       46.08       42.73     10.32 o 
   9   9   4       10.94       -5.77      8.23 o 
   0  10   4     1529.05     1507.17     39.63 o 
   1  10   4      155.43      155.28     12.37 o 
   2  10   4       29.01        8.22      8.94 o 
   3  10   4      332.26      326.41     27.71 o 
   4  10   4       58.68       58.59     12.03 o 
   5  10   4      185.71      171.00     19.51 o 
   6  10   4       38.15       27.80      7.95 o 
   7  10   4        4.43       11.15      9.70 o 
   8  10   4      363.94      366.61     27.73 o 
   9  10   4       64.91       68.47     20.97 o 
   1  11   4      122.25      123.23     11.02 o 
   2  11   4     1469.12     1603.66     61.40 o 
   3  11   4      459.45      475.78     35.50 o 
   4  11   4     1418.14     1527.61     54.00 o 
   5  11   4      228.29      258.61     23.71 o 
   6  11   4      214.12      198.31     22.08 o 
   7  11   4       75.65       70.57     11.97 o 
   8  11   4       21.80       10.03      7.84 o 
   9  11   4      115.84      143.44     29.10 o 
   0  12   4     1106.16     1168.58     37.00 o 
   1  12   4      237.26      222.15     14.71 o 
   2  12   4     1389.07     1489.27     60.15 o 
   3  12   4      176.53      176.43     22.60 o 
   4  12   4       95.87      114.92     19.03 o 
   5  12   4       31.97       30.90      9.51 o 
   6  12   4       64.35       44.80     11.11 o 
   7  12   4      332.27      366.09     31.00 o 
   8  12   4       60.92       59.61     13.83 o 
   1  13   4      591.07      570.88     23.80 o 
   2  13   4      161.61      163.51     16.95 o 
   3  13   4      836.29      804.95     50.53 o 
   4  13   4      400.42      410.32     30.48 o 
   5  13   4      591.52      597.29     36.45 o 
   6  13   4      143.03      169.02     20.98 o 
   7  13   4       49.65       76.41     18.08 o 
   8  13   4      143.68      164.01     22.49 o 
   0  14   4      191.41      165.41     14.93 o 
   1  14   4     1134.66     1203.63     50.49 o 
   2  14   4      248.29      229.03     19.89 o 
   3  14   4        4.39        0.68      4.07 o 
   4  14   4      338.65      295.00     26.47 o 
   5  14   4       45.68       35.67     13.69 o 
   6  14   4       94.85       75.60     16.63 o 
   7  14   4      108.30      129.69     19.21 o 
   8  14   4        9.52       11.52     10.77 o 
   1  15   4      149.87      134.61      8.79 o 
   2  15   4      268.44      272.40     27.62 o 
   3  15   4      917.41      862.10     47.89 o 
   4  15   4       20.72        8.82      8.13 o 
   5  15   4      208.51      240.80     31.41 o 
   6  15   4        6.08       -8.46      8.61 o 
   7  15   4      268.68      312.83     30.13 o 
   8  15   4       58.45       54.70     30.83 o 
   0  16   4      133.29      132.37     14.48 o 
   1  16   4      364.84      357.28     16.29 o 
   2  16   4      643.75      642.95     42.94 o 
   3  16   4      275.71      300.95     25.55 o 
   4  16   4      110.41       84.48     17.88 o 
   5  16   4      129.12      155.90     28.96 o 
   6  16   4       50.84       20.92     15.45 o 
   7  16   4      404.86      416.42     42.55 o 
   1  17   4       64.25       51.35      6.11 o 
   2  17   4      138.90      139.34     20.66 o 
   3  17   4      496.92      569.86     43.09 o 
   4  17   4      412.34      444.42     40.27 o 
   5  17   4      491.65      578.70     47.82 o 
   6  17   4       10.92       11.74     13.23 o 
   7  17   4        9.56       -4.25      8.68 o 
   0  18   4      766.18      842.56     51.30 o 
   1  18   4      102.08      107.46     11.09 o 
   2  18   4       61.33       58.64     11.37 o 
   3  18   4      389.23      388.34     37.03 o 
   4  18   4        4.44       -7.08      7.63 o 
   5  18   4      121.23      179.35     26.56 o 
   6  18   4      325.71      332.67     37.75 o 
   7  18   4       82.76      115.75     27.52 o 
   1  19   4       42.18       37.79      8.18 o 
   2  19   4      330.96      402.52     35.86 o 
   3  19   4      157.03      163.67     24.63 o 
   4  19   4      539.26      585.82     47.26 o 
   5  19   4       11.82       11.06     18.86 o 
   6  19   4      100.06      104.53     22.15 o 
   0  20   4      483.08      530.51     41.16 o 
   1  20   4        4.40       12.29      9.59 o 
   2  20   4      245.75      271.45     30.50 o 
   3  20   4      187.04      182.48     25.93 o 
   4  20   4       48.15       68.86     16.69 o 
   5  20   4       10.36       12.66     12.03 o 
   6  20   4      174.62      175.84     33.96 o 
   1  21   4       34.70       46.56     13.43 o 
   2  21   4      230.55      235.02     28.19 o 
   3  21   4      312.47      340.24     35.76 o 
   4  21   4      268.99      301.21     35.36 o 
   5  21   4      177.50      163.86     32.35 o 
   0  22   4      152.98      140.28     47.35 o 
   1  22   4      122.34      107.88     27.56 o 
   2  22   4      320.35      379.45     36.42 o 
   3  22   4       21.18       31.15     16.80 o 
   4  22   4       20.49       -0.04      7.65 o 
   5  22   4       28.61       37.87     24.42 o 
   1  23   4       48.30       40.00     41.56 o 
   2  23   4       67.63      162.67    128.51 o 
   3  23   4      224.60      262.75     32.21 o 
   4  23   4      283.50      317.06     43.73 o 
   0  24   4        5.05      -11.68     16.60 o 
   1  24   4      454.62      489.70     59.83 o 
   2  24   4      103.10      115.90     29.94 o 
   3  24   4       74.24       50.12     33.07 o 
   1  25   4      314.20      376.74     58.76 o 
   2  25   4       35.49       77.53     37.40 o 
   2   0   5      759.68      878.59     48.47 o 
   4   0   5     1011.24     1122.72     54.71 o 
   6   0   5      673.67      748.53     58.13 o 
   8   0   5       13.70       10.12     12.87 o 
   0   1   5     1662.89      457.02    834.73 o 
   1   1   5       11.17       13.68      5.64 o 
   2   1   5      258.83      274.00     18.03 o 
   3   1   5      225.08      226.71     17.73 o 
   4   1   5       59.99       64.11     12.64 o 
   5   1   5      385.35      388.50     20.67 o 
   6   1   5      236.66      245.52     19.73 o 
   7   1   5      352.54      379.83     26.56 o 
   8   1   5      674.87      687.40     37.20 o 
   9   1   5       28.82        0.00     11.79 o 
   1   2   5      854.88      991.68     54.55 o 
   2   2   5     1407.02     1451.96     62.45 o 
   3   2   5      378.97      430.82     25.89 o 
   4   2   5      378.20      396.68     22.70 o 
   5   2   5      116.21      130.22     14.76 o 
   6   2   5      502.35      542.70     30.31 o 
   7   2   5      162.32      179.10     18.78 o 
   8   2   5       56.29       80.04     13.26 o 
   9   2   5        4.80      -10.81     11.30 o 
   0   3   5      586.72      591.91     57.10 o 
   1   3   5      979.00     1016.86     43.79 o 
   2   3   5      360.25      319.18     25.09 o 
   3   3   5      256.95      281.24     17.35 o 
   4   3   5      287.68      314.08     21.86 o 
   5   3   5        9.24       -2.70      8.09 o 
   6   3   5      575.74      639.54     27.40 o 
   7   3   5      380.16      383.36     27.32 o 
   8   3   5       14.94       15.96     11.73 o 
   9   3   5      196.03      229.18     26.66 o 
   1   4   5      330.51      365.61     46.89 o 
   2   4   5       71.66       76.06     18.43 o 
   3   4   5     1434.38     1472.49     38.26 o 
   4   4   5      230.90      231.56     16.64 o 
   5   4   5     1285.38     1373.51     41.70 o 
   6   4   5       36.81       33.85      9.09 o 
   7   4   5      124.27      153.81     17.69 o 
   8   4   5       62.82       55.51     11.65 o 
   9   4   5       26.46       38.71     11.49 o 
   0   5   5      426.99      503.79     52.48 o 
   1   5   5     2154.30     2300.06    115.93 o 
   2   5   5        6.39       -8.47      9.75 o 
   3   5   5       13.81       -0.98     10.93 o 
   4   5   5      199.96      189.25     27.88 o 
   5   5   5      441.08      434.28     19.63 o 
   6   5   5      397.99      390.19     20.23 o 
   7   5   5       73.33       79.00     13.35 o 
   8   5   5      101.85       91.22     15.03 o 
   9   5   5      148.50      165.04     22.17 o 
   1   6   5     1451.06     1489.26     68.40 o 
   2   6   5      125.42      131.28     24.32 o 
   3   6   5      844.37      941.29     58.51 o 
   4   6   5      101.35      114.75     18.04 o 
   5   6   5      794.61      816.49     41.42 o 
   6   6   5      136.87      127.90     17.43 o 
   7   6   5      220.88      238.31     21.67 o 
   8   6   5      100.34      103.45     15.77 o 
   9   6   5       59.32       49.80     15.39 o 
   0   7   5     1228.18     1205.21     60.03 o 
   1   7   5      410.85      400.78     30.75 o 
   2   7   5       94.95      125.44     17.70 o 
   3   7   5     1078.07     1089.19     51.13 o 
   4   7   5      350.46      356.73     30.74 o 
   5   7   5       28.02       26.72      8.77 o 
   6   7   5       33.36       35.11     15.10 o 
   7   7   5      252.30      323.78     25.52 o 
   8   7   5        9.22        2.41      6.59 o 
   9   7   5      249.39      219.09     29.39 o 
   1   8   5      178.82      201.73     22.28 o 
   2   8   5     1567.47     1605.57     62.25 o 
   3   8   5      756.45      827.80     45.61 o 
   4   8   5      851.21      962.47     50.53 o 
   5   8   5      258.93      291.80     25.64 o 
   6   8   5      422.32      453.30     33.38 o 
   7   8   5      110.97      142.03     20.45 o 
   8   8   5        9.65       16.53     12.60 o 
   0   9   5      510.86      481.32     38.88 o 
   1   9   5      705.47      720.07     27.59 o 
   2   9   5      836.73      884.49     47.25 o 
   3   9   5       17.67       16.15      9.27 o 
   4   9   5        9.34        9.13     10.00 o 
   5   9   5       28.14       30.75     11.32 o 
   6   9   5      162.17      187.54     22.02 o 
   7   9   5       82.96       87.40     15.32 o 
   8   9   5      429.90      392.94     34.08 o 
   1  10   5       97.52      104.08     10.97 o 
   2  10   5      466.89      500.00     36.03 o 
   3  10   5      120.81       96.72     17.54 o 
   4  10   5      175.13      174.46     25.54 o 
   5  10   5        2.49       10.21     10.22 o 
   6  10   5      743.73      820.54     53.32 o 
   7  10   5       16.79       15.39     12.14 o 
   8  10   5       98.34      108.45     19.72 o 
   0  11   5     1384.96     1382.30     66.85 o 
   1  11   5       72.10       77.04      9.88 o 
   2  11   5     1057.03     1010.89     41.57 o 
   3  11   5      856.71      849.32     49.63 o 
   4  11   5       85.54       88.40     17.18 o 
   5  11   5      260.28      240.02     24.09 o 
   6  11   5      223.85      250.97     25.84 o 
   7  11   5      131.86      125.11     19.51 o 
   8  11   5      139.76      139.93     21.14 o 
   1  12   5      123.89      140.23     12.71 o 
   2  12   5      113.87      119.25     14.79 o 
   3  12   5        7.64        7.79      5.63 o 
   4  12   5      870.55      866.75     63.54 o 
   5  12   5      443.45      481.31     34.34 o 
   6  12   5       42.80       48.93     12.73 o 
   7  12   5       76.01       82.76     16.18 o 
   8  12   5        6.52       14.12     12.36 o 
   0  13   5      824.11      846.95     53.44 o 
   1  13   5      588.68      602.82     29.73 o 
   2  13   5      714.51      678.91     34.90 o 
   3  13   5      525.87      452.92     45.18 o 
   4  13   5      300.85      318.50     43.09 o 
   5  13   5       87.38      129.29     27.07 o 
   6  13   5       23.94       31.39     10.25 o 
   7  13   5      180.08      202.77     25.51 o 
   8  13   5       45.21       24.12     14.81 o 
   1  14   5      824.56      863.33     31.48 o 
   2  14   5       55.26       61.52     11.34 o 
   3  14   5       36.42       40.07      9.51 o 
   4  14   5       37.69       48.78     14.32 o 
   5  14   5      103.20      110.77     29.11 o 
   6  14   5       63.79       97.48     21.05 o 
   7  14   5      119.92      130.52     21.01 o 
   0  15   5       70.14       49.79      8.04 o 
   1  15   5      516.07      521.48     25.96 o 
   2  15   5      232.52      207.64     25.64 o 
   3  15   5       41.94       26.73     13.76 o 
   4  15   5       48.34       37.78     12.30 o 
   5  15   5      446.59      501.81     53.79 o 
   6  15   5      220.78      277.81     34.31 o 
   7  15   5      244.74      221.00     31.48 o 
   1  16   5      165.89      151.87     16.41 o 
   2  16   5       68.54       58.97     14.47 o 
   3  16   5      531.20      606.58     45.76 o 
   4  16   5       18.96       17.02     14.26 o 
   5  16   5      151.37      189.27     52.46 o 
   6  16   5        8.50        3.24      9.06 o 
   7  16   5       74.71       68.68     23.05 o 
   0  17   5      134.86      108.57     19.91 o 
   1  17   5      343.04      366.18     40.24 o 
   2  17   5       38.16       24.55     11.43 o 
   3  17   5       46.83       45.56     13.86 o 
   4  17   5      214.61      262.69     31.73 o 
   5  17   5       41.63       29.88     14.27 o 
   6  17   5      548.61      687.79     67.22 o 
   1  18   5       79.31       84.89     12.10 o 
   2  18   5      195.10      176.00     24.89 o 
   3  18   5      157.43      165.48     25.00 o 
   4  18   5        8.08       -2.78      8.78 o 
   5  18   5       95.12      174.28     70.51 o 
   6  18   5       41.53       14.36     16.43 o 
   0  19   5      258.59      255.36     30.65 o 
   1  19   5      129.95      141.51     21.34 o 
   2  19   5      369.85      405.28     37.32 o 
   3  19   5       18.69       26.64     11.07 o 
   4  19   5       77.31       69.85     23.49 o 
   5  19   5       18.82       18.32     22.81 o 
   6  19   5       27.49       23.52     19.23 o 
   1  20   5        5.95      -10.10      8.76 o 
   2  20   5      126.43      155.87     24.38 o 
   3  20   5        1.80       -4.43      8.21 o 
   4  20   5      193.08      198.63     29.61 o 
   5  20   5       25.58       16.27     12.53 o 
   0  21   5      386.74      424.47     76.06 o 
   1  21   5       82.73      106.31     41.22 o 
   2  21   5        2.40       15.88     16.20 o 
   3  21   5       87.76      104.17     21.24 o 
   4  21   5       82.71       44.59     18.33 o 
   1  22   5       23.86       20.07     22.10 o 
   2  22   5      120.36      116.18     31.53 o 
   3  22   5        4.56       10.53     10.39 o 
   4  22   5      163.27      110.37     34.99 o 
   0  23   5      654.91      727.61    104.09 o 
   1  23   5      158.97      168.54     34.96 o 
   2  23   5       65.00      105.30     30.41 o 
   2   0   6      875.53      133.81    365.45 o 
   4   0   6      114.34       11.51     61.56 o 
   6   0   6       14.21        8.72     17.19 o 
   8   0   6      600.54      674.45     64.88 o 
   1   1   6      122.48      146.44     18.82 o 
   2   1   6      126.70      137.99     14.35 o 
   3   1   6      212.65      214.10     18.12 o 
   4   1   6     1130.77     1226.81     42.56 o 
   5   1   6      132.87      199.47     32.20 o 
   6   1   6      116.02      114.76     19.10 o 
   7   1   6      274.54      284.80     28.27 o 
   8   1   6      151.52      157.99     23.17 o 
   1   2   6      191.63      200.57     27.53 o 
   2   2   6      300.11      319.85     34.66 o 
   3   2   6      236.59      249.18     21.78 o 
   4   2   6      533.63      567.32     32.81 o 
   5   2   6      153.48      161.91     18.72 o 
   6   2   6      136.10      152.53     21.82 o 
   7   2   6      480.17      507.02     35.88 o 
   8   2   6       75.98       87.65     17.25 o 
   1   3   6      104.31       92.47     28.89 o 
   2   3   6       15.32       11.56     11.54 o 
   3   3   6      951.10     1069.30     41.35 o 
   4   3   6       79.63       82.63     14.83 o 
   5   3   6        8.44        5.50      3.82 o 
   6   3   6      110.52       99.28     17.78 o 
   7   3   6       29.17       20.86     10.02 o 
   8   3   6       12.94        7.03     10.74 o 
   0   4   6      490.84      489.87     41.11 o 
   1   4   6      776.90      924.23     58.37 o 
   2   4   6      839.04      865.46    112.27 o 
   3   4   6      153.76      180.55     29.03 o 
   4   4   6      178.66      170.80     13.16 o 
   5   4   6      262.52      260.33     29.84 o 
   6   4   6       48.04       50.44     17.55 o 
   7   4   6       49.80       63.53     13.73 o 
   8   4   6       12.88       16.00     15.04 o 
   1   5   6      250.27      271.27     25.80 o 
   2   5   6      379.42      354.01     30.06 o 
   3   5   6      153.66      176.47     22.07 o 
   4   5   6      474.47      490.09     37.02 o 
   5   5   6      292.04      304.66     30.01 o 
   6   5   6      145.30      147.90     26.82 o 
   7   5   6      113.28      134.80     19.95 o 
   8   5   6       20.69       34.52     11.46 o 
   0   6   6      136.95      212.98     28.86 o 
   1   6   6     1379.16     1367.59     58.13 o 
   2   6   6      438.83      445.60     41.45 o 
   3   6   6      191.08      220.01     25.38 o 
   4   6   6      371.48      358.09     32.17 o 
   5   6   6      196.09      187.54     24.56 o 
   6   6   6       41.27       27.99     12.07 o 
   7   6   6      199.96      227.50     25.39 o 
   8   6   6       13.41        4.31     12.99 o 
   1   7   6      190.25      170.42     21.09 o 
   2   7   6      257.64      257.42     26.44 o 
   3   7   6      580.75      600.84     40.86 o 
   4   7   6      165.24      162.91     22.17 o 
   5   7   6      822.29      840.74     51.72 o 
   6   7   6       87.04      101.03     20.04 o 
   7   7   6       44.42       54.59     13.09 o 
   8   7   6       13.24        5.40     10.67 o 
   0   8   6      108.52      125.32     22.10 o 
   1   8   6       21.76        4.98      8.65 o 
   2   8   6      486.70      511.77     38.02 o 
   3   8   6       23.04       21.95      7.74 o 
   4   8   6       89.12       72.08     19.04 o 
   5   8   6       85.37       81.37     17.19 o 
   6   8   6      189.52      166.47     24.40 o 
   7   8   6       24.22       17.28     10.09 o 
   8   8   6      320.22      392.84    115.27 o 
   1   9   6       65.30       68.03     14.58 o 
   2   9   6      888.00      944.27     52.42 o 
   3   9   6      745.00      743.36     43.67 o 
   4   9   6      133.72      126.31     20.52 o 
   5   9   6      553.27      571.79     44.06 o 
   6   9   6      278.21      290.30     32.33 o 
   7   9   6      120.07      144.26     21.01 o 
   8   9   6        8.27       36.89     14.77 o 
   0  10   6      273.64      250.67     31.09 o 
   1  10   6      212.91      218.26     24.78 o 
   2  10   6       30.76       43.50     13.00 o 
   3  10   6      328.05      338.60     30.25 o 
   4  10   6      134.02      140.28     22.30 o 
   5  10   6       44.85       40.79     13.33 o 
   6  10   6      102.72      116.97     21.21 o 
   7  10   6       13.86       -0.54      8.53 o 
   1  11   6      417.93      452.63     36.42 o 
   2  11   6      226.23      233.42     21.67 o 
   3  11   6      174.45      156.63     18.67 o 
   4  11   6      479.75      577.66     53.78 o 
   5  11   6       38.45       22.85     14.40 o 
   6  11   6      449.07      484.33     42.43 o 
   7  11   6       59.69       56.53     17.27 o 
   0  12   6      283.86      293.15     34.33 o 
   1  12   6      253.58      255.10     27.32 o 
   2  12   6      478.98      459.03     38.17 o 
   3  12   6      127.31      153.54     24.33 o 
   4  12   6       16.40       29.30     15.48 o 
   5  12   6       60.53       71.00     20.64 o 
   6  12   6       79.88       71.63     17.86 o 
   7  12   6       29.36       12.12     11.68 o 
   1  13   6        4.27        8.23      8.37 o 
   2  13   6       70.15       56.19     13.98 o 
   3  13   6       42.73       38.76     12.38 o 
   4  13   6      552.32      579.85     55.69 o 
   5  13   6      306.36      351.08     45.37 o 
   6  13   6       10.19       12.63      9.52 o 
   7  13   6       29.65       26.21     18.01 o 
   0  14   6      797.46      858.46     58.89 o 
   1  14   6      205.76      217.64     26.01 o 
   2  14   6      289.53      257.39     29.50 o 
   3  14   6      108.58       95.64     20.11 o 
   4  14   6       99.12      108.45     26.19 o 
   5  14   6       32.06       16.62     15.38 o 
   6  14   6      107.13      133.17     35.22 o 
   1  15   6      136.76      164.94     23.37 o 
   2  15   6       70.26       80.71     26.03 o 
   3  15   6      851.82      937.45     58.50 o 
   4  15   6       45.55       14.74     38.72 o 
   5  15   6        8.18        7.81     11.19 o 
   6  15   6       61.14       45.62     23.29 o 
   0  16   6        1.61       27.32     13.12 o 
   1  16   6      244.43      231.22     27.87 o 
   2  16   6       22.52       30.45     12.68 o 
   3  16   6      108.59       76.85     17.36 o 
   4  16   6       68.22       74.18     23.51 o 
   5  16   6       32.20       13.76     20.88 o 
   6  16   6       43.45       17.62     25.50 o 
   1  17   6       28.85       13.18      9.40 o 
   2  17   6      103.70       99.54     19.13 o 
   3  17   6      105.61      119.54     22.34 o 
   4  17   6      144.89      170.41     26.76 o 
   5  17   6      215.35      221.74     38.27 o 
   0  18   6      220.00      265.10     33.77 o 
   1  18   6       45.04       17.05     10.29 o 
   2  18   6       71.08       31.95     21.06 o 
   3  18   6        1.69       -4.84      8.34 o 
   4  18   6       98.73      112.08     22.85 o 
   5  18   6      174.38      147.20     32.46 o 
   1  19   6      184.23      199.25     26.57 o 
   2  19   6       14.00       10.31     16.46 o 
   3  19   6      148.63      147.59     33.86 o 
   4  19   6      273.65      230.30     48.62 o 
   0  20   6      319.05      411.16     75.33 o 
   1  20   6      142.50      137.86     61.75 o 
   2  20   6       34.76       38.13     12.21 o 
   3  20   6      104.01      100.24     20.71 o 
   4  20   6        1.47       10.25     14.91 o 
   1  21   6       16.27        2.68     13.79 o 
   2  21   6      258.06      264.01     44.54 o 
   3  21   6       83.87      112.20     32.70 o 
   2   0   7      335.45      381.17     60.07 o 
   4   0   7      699.01      671.45     70.92 o 
   6   0   7      344.76      394.95     69.08 o 
   1   1   7      142.60      197.97     42.83 o 
   2   1   7      821.03      782.50     45.30 o 
   3   1   7      158.00      153.48     28.29 o 
   4   1   7      103.88      126.55     27.88 o 
   5   1   7      102.94      113.46     26.27 o 
   6   1   7      183.71      208.97     35.76 o 
   7   1   7       74.29       72.20     23.40 o 
   1   2   7       14.02       11.54      7.26 o 
   2   2   7      724.13      772.93     59.71 o 
   3   2   7      219.86      238.22     22.86 o 
   4   2   7      842.99      896.28     43.12 o 
   5   2   7      633.86      684.73     45.30 o 
   6   2   7      357.90      367.29     47.89 o 
   7   2   7       30.57       52.81     19.84 o 
   0   3   7      248.33      285.02     46.49 o 
   1   3   7      397.26      432.93     41.55 o 
   2   3   7      573.14      676.44     43.00 o 
   3   3   7      126.71      165.39     26.68 o 
   4   3   7        0.99        1.03      8.15 o 
   5   3   7      158.74      183.80     24.42 o 
   6   3   7       27.41       37.52     12.89 o 
   7   3   7      165.32      189.82     35.92 o 
   1   4   7      284.73      323.50     36.46 o 
   2   4   7       60.64       61.87     13.87 o 
   3   4   7     1526.85     1753.02     70.93 o 
   4   4   7      207.12      209.63     25.91 o 
   5   4   7      180.50      190.62     25.01 o 
   6   4   7      134.73      168.43     24.16 o 
   7   4   7      401.61      436.77     54.72 o 
   0   5   7     1268.22     1440.31    108.56 o 
   1   5   7      401.42      415.96     36.64 o 
   2   5   7      205.10      159.27     26.43 o 
   3   5   7      246.98      293.98     29.96 o 
   4   5   7       45.40        9.92     21.73 o 
   5   5   7      158.23      154.85     22.60 o 
   6   5   7       85.78      105.84     20.62 o 
   7   5   7      248.57      317.83     46.19 o 
   1   6   7      242.04      220.07     25.02 o 
   2   6   7      292.89      258.07     33.34 o 
   3   6   7      220.77      264.49     29.21 o 
   4   6   7      272.28      296.50     31.14 o 
   5   6   7      791.64      848.76     53.90 o 
   6   6   7       88.63       86.02     19.55 o 
   7   6   7      132.70      168.55     46.87 o 
   0   7   7      170.70      192.55     29.46 o 
   1   7   7      590.85      570.94     41.31 o 
   2   7   7      150.89      190.10     35.57 o 
   3   7   7      244.16      227.15     33.53 o 
   4   7   7      448.61      433.06     38.38 o 
   5   7   7       46.40       20.90     10.73 o 
   6   7   7      228.77      255.19     31.17 o 
   7   7   7       72.85       62.49     38.39 o 
   1   8   7       41.35       43.59     13.01 o 
   2   8   7      290.32      284.29     30.71 o 
   3   8   7      145.00      143.15     27.86 o 
   4   8   7      228.04      300.91     32.56 o 
   5   8   7       48.71       49.05     14.15 o 
   6   8   7      198.82      211.32     28.84 o 
   7   8   7       38.40       25.54     14.66 o 
   0   9   7      824.34      866.27     61.63 o 
   1   9   7      274.53      273.58     29.35 o 
   2   9   7      185.79      185.68     25.28 o 
   3   9   7      473.78      475.16     48.57 o 
   4   9   7      135.87      125.23     26.17 o 
   5   9   7      193.78      226.57     29.35 o 
   6   9   7       15.32      -10.51     11.89 o 
   7   9   7      128.35      145.35     31.84 o 
   1  10   7       37.87       19.85      9.17 o 
   2  10   7      559.59      615.68     45.61 o 
   3  10   7      106.14       78.74     36.82 o 
   4  10   7      315.21      338.80     43.11 o 
   5  10   7       19.73       23.35     17.14 o 
   6  10   7       51.30       72.74     18.34 o 
   0  11   7      701.22      726.49     57.20 o 
   1  11   7       21.70       36.53     12.65 o 
   2  11   7      590.84      600.53     45.82 o 
   3  11   7      554.14      606.27     56.50 o 
   4  11   7       81.17      100.55     25.38 o 
   5  11   7      107.89       87.77     24.63 o 
   6  11   7      221.41      201.00     29.77 o 
   1  12   7      194.10      201.11     26.62 o 
   2  12   7       24.91       37.76     13.38 o 
   3  12   7      124.77      102.33     24.23 o 
   4  12   7       71.79       78.62     22.59 o 
   5  12   7       74.71       81.61     24.87 o 
   6  12   7       79.00      102.75     26.45 o 
   0  13   7      155.90      155.75     27.72 o 
   1  13   7      631.41      634.10     47.08 o 
   2  13   7      276.48      296.05     39.25 o 
   3  13   7       44.02       38.82     13.97 o 
   4  13   7       50.73       14.77     28.69 o 
   5  13   7      292.31      272.74     41.60 o 
   6  13   7      154.56      188.90     36.16 o 
   1  14   7       35.10       42.49     13.89 o 
   2  14   7       63.14       77.96     19.41 o 
   3  14   7      172.53      169.85     26.38 o 
   4  14   7      172.58      151.22     31.04 o 
   5  14   7      153.95      129.82     39.91 o 
   0  15   7       43.69       56.00     17.39 o 
   1  15   7      227.42      222.51     28.53 o 
   2  15   7      223.94      224.26     31.84 o 
   3  15   7       26.94       48.03     19.21 o 
   4  15   7      284.37      287.48     47.29 o 
   5  15   7       35.18       33.41     17.21 o 
   1  16   7       11.50       18.08     10.24 o 
   2  16   7        7.12        0.32      9.44 o 
   3  16   7      134.34      138.62     24.61 o 
   4  16   7       81.77       43.37     17.26 o 
   5  16   7      122.43      138.68     31.12 o 
   0  17   7      130.79      146.23     48.69 o 
   1  17   7      319.37      349.85     36.20 o 
   2  17   7       29.00       -0.19      8.22 o 
   3  17   7       76.89       75.93     18.50 o 
   4  17   7       92.94       49.19     33.58 o 
   1  18   7        6.74       23.09     21.67 o 
   2  18   7       99.24      118.60     22.42 o 
   3  18   7       46.84       49.42     20.25 o 
   0  19   7      692.85      791.40    108.20 o 
   1  19   7        6.46       25.73     17.19 o 
   2  19   7      452.24      587.27     95.74 o 
   3  19   7       10.44      -12.58     17.46 o 
   2   0   8      233.32      311.61     57.92 o 
   4   0   8      585.26      616.92     86.59 o 
   6   0   8       50.35      111.95     53.79 o 
   2   1   8       48.42       67.08     15.04 o 
   3   1   8        0.89      -21.84     14.56 o 
   4   1   8      138.04      119.80     27.75 o 
   5   1   8       24.98       29.51     16.79 o 
   6   1   8       30.50       31.25     37.15 o 
   2   2   8      250.33      320.28     36.72 o 
   3   2   8       66.70       72.91     15.54 o 
   4   2   8      249.41      216.64     26.23 o 
   5   2   8      106.70       65.10     68.82 o 
   6   2   8        4.69        3.76     11.05 o 
   1   3   8       24.30       35.38     15.07 o 
   2   3   8        8.55       20.57     12.81 o 
   3   3   8      392.91      452.46     56.63 o 
   4   3   8      317.09      311.70     32.06 o 
   5   3   8       35.90       16.28     15.83 o 
   6   3   8       16.52        6.98     23.04 o 
   1   4   8      208.67      246.34     43.60 o 
   2   4   8       33.66       26.95     12.92 o 
   3   4   8       46.08       70.57     16.09 o 
   4   4   8       59.56       72.58     17.05 o 
   5   4   8        1.27       -5.04     11.75 o 
   6   4   8       50.30       82.55     33.49 o 
   1   5   8       76.11       71.65     20.68 o 
   2   5   8       62.71       63.31     18.21 o 
   3   5   8      122.13      114.79     29.54 o 
   4   5   8       72.97       86.37     18.46 o 
   5   5   8       29.78       19.90     26.86 o 
   6   5   8       88.45       25.62     20.45 o 
   0   6   8       39.95        7.87     13.98 o 
   1   6   8      193.00      188.54     30.48 o 
   2   6   8       23.55       14.40     13.57 o 
   3   6   8      132.33      136.97     43.41 o 
   4   6   8      190.31      163.96     24.91 o 
   5   6   8       28.42       25.53     14.76 o 
   6   6   8       44.99       55.93     32.05 o 
   1   7   8      102.71       73.76     16.25 o 
   2   7   8       80.42       70.90     21.67 o 
   3   7   8      415.29      454.31     48.33 o 
   4   7   8        7.96       13.22     13.57 o 
   5   7   8      156.16      150.90     28.03 o 
   6   7   8       16.81      -25.13     21.06 o 
   0   8   8       34.97       59.57     29.75 o 
   1   8   8       81.18       54.22     14.52 o 
   2   8   8      272.31      322.67     41.01 o 
   3   8   8      154.17      134.19     27.86 o 
   4   8   8      125.83      103.39     23.90 o 
   5   8   8       35.32       20.56     12.62 o 
   1   9   8       45.94       45.30     16.91 o 
   2   9   8      419.07      502.20     51.36 o 
   3   9   8       36.71        3.25     20.72 o 
   4   9   8       90.83      118.04     26.63 o 
   5   9   8      210.32      226.79     37.26 o 
   0  10   8      364.73      412.75     70.15 o 
   1  10   8       23.73       27.39     11.67 o 
   2  10   8      164.14      155.97     31.79 o 
   3  10   8      220.21      264.44     38.67 o 
   4  10   8      174.79      202.09     47.20 o 
   5  10   8       52.76       61.19     20.66 o 
   1  11   8       92.82       94.78     20.37 o 
   2  11   8       13.99        8.69     10.16 o 
   3  11   8      152.94      134.67     27.31 o 
   4  11   8      373.08      398.18     68.82 o 
   5  11   8        2.06       35.25     17.41 o 
   0  12   8       29.93       -3.03     15.49 o 
   1  12   8       20.88       34.41     12.90 o 
   2  12   8       42.42       35.47     12.07 o 
   3  12   8        8.87        3.86     10.05 o 
   4  12   8       51.99       60.72     20.43 o 
   5  12   8       95.81       97.90     24.45 o 
   1  13   8       41.02       40.12     15.14 o 
   2  13   8      206.83      237.11     31.72 o 
   3  13   8      243.87      278.54     43.58 o 
   4  13   8       80.24       31.40     21.80 o 
   0  14   8       22.24      -16.16     21.06 o 
   1  14   8      144.23      141.45     24.15 o 
   2  14   8        2.45       13.69     10.13 o 
   3  14   8       19.16       35.15     17.65 o 
   4  14   8       13.19       24.55     16.41 o 
   1  15   8       68.32       60.05     16.53 o 
   2  15   8        4.88       -7.93     10.61 o 
   3  15   8      173.29      179.05     33.86 o 
   0  16   8      191.90      209.88     57.54 o 
   1  16   8      224.05      205.27     28.82 o 
   2  16   8       14.92       29.73     32.77 o 
   1  17   8       13.35       10.99     17.22 o 
   4   0   9      665.11      671.81     95.82 o 
   3   1   9      139.26      130.37     28.71 o 
   4   1   9       60.93       42.70     18.60 o 
   2   2   9       31.47       88.97     36.69 o 
   3   2   9      557.20      622.12     63.55 o 
   4   2   9      107.82      145.88     33.20 o 
   2   3   9       27.45       16.26     17.94 o 
   3   3   9       24.79       44.27     31.34 o 
   4   3   9       13.02       54.60     20.79 o 
   2   4   9       53.69       77.05     19.76 o 
   3   4   9      200.83      252.10     57.01 o 
   4   4   9      207.52      156.87     33.03 o 
   1   5   9       28.81      -12.28     14.23 o 
   2   5   9       10.85       14.35     23.09 o 
   3   5   9       53.63       26.25     24.76 o 
   4   5   9        5.25       17.34     16.18 o 
   1   6   9       41.52       63.49     27.20 o 
   2   6   9      102.93      106.68     25.38 o 
   3   6   9      223.79      174.89     31.70 o 
   4   6   9      185.58      159.04     49.42 o 
   0   7   9       13.89       12.80     15.74 o 
   1   7   9      546.88      438.16     69.61 o 
   2   7   9       58.77       58.92     34.26 o 
   3   7   9        0.15       16.82     12.80 o 
   4   7   9       74.21       60.56     30.38 o 
   1   8   9       31.87      -12.47     19.53 o 
   2   8   9      144.00      116.58     26.21 o 
   3   8   9       27.37       39.74     18.25 o 
   4   8   9      311.59      339.99     50.98 o 
   0   9   9      488.53      454.82     74.99 o 
   1   9   9       30.90       44.92     29.15 o 
   2   9   9      796.83      881.93     92.63 o 
   3   9   9      113.03       70.72     23.39 o 
   1  10   9       27.97       15.89     11.55 o 
   2  10   9      179.16      183.57     33.87 o 
   3  10   9       47.15       45.27     24.16 o 
   0  11   9       87.17       89.03     37.90 o 
   1  11   9      102.11      113.93     43.73 o 
   2  11   9      149.67      116.38     27.87 o 
   3  11   9      277.00      231.56     38.25 o 
   1  12   9       29.90       14.51     11.29 o 
   2  12   9       64.98       60.35     21.70 o 
   0  13   9      252.06      260.73     61.51 o 
   1  13   9      240.55      233.83     32.00 o 
                                                 
